# Supplementary material for: The Effect of Different Processing Methods on Metabolite Profiles by Comparative Metabolomics in Kernels and Sprouted Seeds of Foxtail Millet
Source: Foods. 2025 May 27;14(11):1900. doi: 10.3390/foods14111900 (PMC12154249; doi:10.3390/foods14111900)
Supplement: Supplementary file 1 [file foods-14-01900-s001.zip]

Archive with 2 entries (2 files):
- Figures S1-S6.pdf
- Table S1.xlsx
