# Supplementary material for: The Effect of Different Processing Methods on Metabolite Profiles by Comparative Metabolomics in Kernels and Sprouted Seeds of Foxtail Millet
Source: Foods. 2025 May 27;14(11):1900. doi: 10.3390/foods14111900 (PMC12154249; doi:10.3390/foods14111900)
Supplement: Supplementary file 1 [file foods-14-01900-s001.zip › Table S1.xlsx]

## Sheet: Sheet1
Table S1. The basic information of all 2054 metabolites was detected in this study
Index	Mode	Compounds	Class I	Class II	Formula	Molecular weight (Da)	RT (min)	CAS	PubChem CID	HMDB	Metlin	cpd_ID	MPM-1	MPM-2	MPM-3	MUPM-1	MUPM-2	MUPM-3	UPM-1	UPM-2	UPM-3	DS-1	DS-2	DS-3	FDS-8h-1	FDS-8h-2	FDS-8h-3	FDS-16h-1	FDS-16h-2	FDS-16h-3	FDS-24h-1	FDS-24h-2	FDS-24h-3	ODS-8h-1	ODS-8h-2	ODS-8h-3	ODS-16h-1	ODS-16h-2	ODS-16h-3	ODS-24h-1	ODS-24h-2	ODS-24h-3	kegg_map
MW0105167	T3_positive	FAPy-adenine	Heterocyclic compounds	Heterocyclic compounds	C5H7N5O	153.065	1.9709	5122-36-1	114926	HMDB0004816	7080	C06502	350446	335426	358615	246847	233449	226809	280862	301728	300967	338003	320576	317618	297890	313813	308444	356074	374864	375764	326939	309862	321092	373082	399155	397498	423084	392459	395701	339246	325090	348990	-
MW0141380	T3_positive	13E-Docosenamide	FA	Others	C22H43NO	337.334	8.2611	3061-72-1	5365369	-	85041	-	10720.8	47558.1	40965.4	26945.2	16093.2	10007	4933.38	11750.2	13980.9	13492.1	12333.5	16760.4	15827	10917.8	8546.02	8036.04	27852.2	7442.57	15538.1	13093	12970.2	11093.3	14039.5	12589.8	8339.63	8713.12	17627.9	15843.5	33279.9	8890.36	-
MW0123298	T3_positive	Chelidonic acid	Organic acids	Organic acids	C7H4O6	184.001	0.8648	99-32-1	7431	-	-	C08476	72176.7	36129.4	32022.4	4657.67	1634.58	1370.89	19014.6	21371.8	22695.7	54821.7	81673.8	49534.7	30811.8	28759.5	28574	30163.1	32063.9	56827.6	28247.3	30063.5	31310.2	28233.6	26866.7	26178.6	27333.9	23957.5	23509.2	16278.1	18583.2	18228.9	-
MW0009131	T3_positive	N-Methyltyramine	Benzene and substituted derivatives	Benzene and substituted derivatives	C9H13NO	151.1	1.5138	370-98-9	9727	HMDB0003633	-	C02442	3041.35	3035.07	3335.77	279.96	411.2	295.42	1892.68	2285.75	2303.05	3194.03	2708.79	2562.46	2423.05	2222.22	1488.44	3143.56	2592.13	3378.22	6598.7	6114.95	7625.35	1347.95	2138.33	708.92	2671.1	2534.06	2380.68	15399.8	14650.9	17685.6	ko00350,ko01100
MEDN0433	T3_positive	8-Hydroxy-2'-deoxyguanosine	Nucleotides and derivatives	Nucleotides and derivatives	C10H13N5O5	283.092	1.5924	88847-89-6	135440064	HMDB0003333	-	-	2206.8	1069.04	2004.38	2841.35	3933.46	4686.81	4311.44	2898.4	3918.57	2519.43	1434.73	250.38	5139.92	6476.26	7293.94	11291.2	8873.53	10610.1	6937.05	7525.75	6312.58	8239.64	7791.34	8218.58	8495.09	9240.65	6073.72	5714.52	6067.03	6284.35	-
MW0141122	T3_positive	Dioleoylphosphatidylcholine	GP	PC	C44H84NO8P	785.593	8.7714	52088-89-8	5364680	-	45202	-	28830.1	31084.4	29894.7	27911.8	29872.4	19045.7	32282	29868.3	35882.5	38631.1	39539.4	35205	34586.1	42094.1	42674.1	44642.5	33069	38314.4	53008.3	40336.2	43557.4	44031.8	39130.6	47093.3	53692.7	53020.5	54077.5	54546.3	59219.5	62978.5	-
MW0111826	T3_positive	1-Kestose	Others	Saccharides	C18H32O16	504.169	1.1597	470-69-9	440080	HMDB0011729	-	C03661	6245.23	4425.73	3617.23	1653.7	1639.27	2104.43	6098.06	7225.48	7429.1	7458.01	4740.87	2855.05	2125.84	1776.68	4086.19	7927.07	4640.72	4043.05	2071.99	1126.02	1407.35	3583.16	2644.76	2232.98	1203.05	2599.2	2403.98	1110.31	1779.24	2382.64	-
MW0002352	T3_positive	2,5-Dimethylbenzaldehyde	Benzene and substituted derivatives	Benzene and substituted derivatives	C9H10O	134.073	6.5734	5779-94-2	22015	-	265044	-	6655.83	7359.52	7321.62	4269.05	4274.02	2840.51	4904.59	3429.38	4115.78	8161.73	2875.96	6573.27	5407.88	5583.25	5648.71	3569.13	4338.34	7366.18	2575.1	4757.81	5165.39	5552.28	5978.56	5644.11	16259.7	9873.74	6764.78	5531.98	5582.48	7118.88	-
MW0110241	T3_positive	Tyr-Asp	Amino acids and derivatives	Amino acids and derivatives	C13H16N2O6	296.101	1.8279	87085-11-8	9817652	HMDB0029101	65044	-	3216.77	3852.07	3932.14	2806.57	1368.73	2262.96	3396.01	3675.37	2643.54	2493.02	1811.61	2297.69	3733.65	2896.08	3536.79	2091.9	3904.78	3250.5	897.02	2382.98	2692.35	2962.81	2083.1	3725.78	3633.56	1953.14	3127.54	730.93	3089.68	2637.9	-
MEDP0338	T3_positive	LysoPC 16:0	Lipids	LPC	C24H50NO7P	495.332	8.7714	17364-16-8	460602	HMDB0010382	-	C04230	89029.1	91736.8	112349	152484	168171	127272	120918	131977	114364	106068	95144.3	121837	103278	106824	103850	135174	101684	116576	109970	113209	137290	139388	110673	108541	112048	103306	99295.6	94537.8	92983.1	136648	ko00564,ko04148
MW0007023	T3_positive	Ethyl 2,4-dihydroxy-6-methylbenzoate	Phenolic acids	Phenolic acids	C10H12O4	196.074	3.0856	2524-37-0	75653	-	43800	-	21383.5	20385.3	21577.2	6845.13	6730.63	6549.74	11259.5	13008.4	10797.2	20700.5	18865.1	18554.2	19622.4	19219.1	19580.7	18122.1	16666.8	17254.5	19630.8	18159.6	19821.4	18454.3	18914.7	18175.6	17222.1	15532.9	16959.5	18554.8	17038	17482.7	-
MW0052452	T3_positive	Docosanamide	FA	Others	C22H45NO	339.35	8.554	3061-75-4	76468	HMDB0000583	5565	-	1877.57	3027.76	3502.8	3181.97	3325.77	1786.94	2033.18	1207.61	1968.61	1553.42	2170.46	773.51	2723.69	2737.34	1406.76	927.98	2759.96	2645.37	1062.95	959.46	1064.01	1626.4	1598.59	1401.85	1192.94	619.79	883.19	1675.83	1055.92	1471.27	-
Lmhp001461	T3_positive	Pro-leu	Amino acids and derivatives	Amino acids and derivatives	C11H20N2O3	228.147	0.8648	52899-07-7	444109	-	23647	-	744801	648717	749342	402896	429579	571188	552742	624204	628366	611042	553326	554841	625592	627673	638208	507906	911288	532644	562739	565143	528478	530217	552641	544797	582376	542474	572433	535604	511181	495596	-
MW0011993	T3_positive	10-Deacetylbaccatin III	Benzene and substituted derivatives	Benzene and substituted derivatives	C29H36O10	544.231	4.0078	32981-86-5	154272	-	84946	-	13048.1	10712.1	11809.8	939.94	279.01	244.49	3486.47	6205.08	5598.91	11605.8	9785.23	8915.79	11489.2	11433.2	11276.5	11600.8	10896.8	12831.8	20514.9	19664.9	20279.6	9203.42	11000.9	9579.82	9301.29	9133.39	8653.54	16079.6	15258.6	18347	-
MW0106855	T3_positive	L-Glutaminyl-L-isoleucine	Amino acids and derivatives	Amino acids and derivatives	C11H21N3O4	259.153	2.0102	86416-45-7	57315376	HMDB0028800	-	-	128.6	3.09	9.68	15.48	25.93	76.55	2.58	8.17	55.89	182.05	17.29	4.82	315.08	124.32	203.19	627.6	485.67	543.16	2441.28	2900.05	2562.89	290.09	411.02	388.26	1084.26	373.65	1106.74	7465.67	8423.48	7927.49	-
MW0107840	T3_positive	Leucylproline	Amino acids and derivatives	Amino acids and derivatives	C11H20N2O3	228.147	2.496	6403-35-6	80817	HMDB0011175	-	-	171.54	15.93	38.23	134.58	140.25	3492.67	333.34	35.55	87.6	306.17	4515.04	122.81	1573.42	827.77	1761.72	4623.61	4116.85	1075.65	32695.9	33964.1	33628.9	1855.65	981.8	1662.85	5838.38	4526.37	4824.72	37414.5	37227.5	36836.2	-
MEDP1341	T3_positive	1-(9Z,12Z-octadecadienoyl)-sn-glycero-3-phosphocholine	Lipids	LPC	C26H50NO7P	519.332	6.7893	22252-07-9	11005824	HMDB0010386	-	-	3.9546e+06	3.72798e+06	5.00329e+06	4.83017e+06	5.56137e+06	5.27027e+06	5.25164e+06	5455891	5.39861e+06	4.12729e+06	4.282e+06	3.83464e+06	3.64846e+06	3.64526e+06	3.57057e+06	3.16242e+06	3.24372e+06	3.65478e+06	3758742	3.58075e+06	3.91854e+06	3.51728e+06	3.81677e+06	3.4466e+06	3.94404e+06	3.23771e+06	4.10884e+06	3.63761e+06	3.79107e+06	3.83838e+06	-
MW0119612	T3_positive	3-Hydroxy-3-methyloxindole	Alkaloids	Plumerane	C9H9NO2	163.063	4.1461	3040-34-4	151066	HMDB0004186	7024	C05834	11038.1	13946.5	14326.8	11492.3	10619.1	11206.2	13997	15183	12623.1	13028	9296.45	11347.9	15755.5	14878.5	16086.1	18377.8	15114.5	15569.1	14862.7	14471.4	13910.9	16522.8	15797.7	15941.6	14564.1	13938.7	13318.2	12482.1	12728	14293.8	ko00380
MW0156499	T3_positive	Salannin	Terpenoids	Triterpene	C34H44O9	596.298	8.7714	992-20-1	6437066	-	67197	-	32749.9	36643.9	33916.1	21346.6	14892.1	11283.1	18132.6	19297.5	18049.9	36151.2	29294.4	30783.6	10026.4	7596.93	5219.34	6569.8	5038.34	5298.25	7020.82	5324.16	2418.74	10503.2	7560.56	7747.83	6188.37	5812.86	5303.08	6950.93	6832.43	8914.92	-
MW0148485	T3_positive	Isorescinnamine, dihydro-	Alkaloids	Alkaloids	C35H44N2O9	636.305	7.6727	6335-49-5	232430	-	85095	-	2196.86	2312.47	2127.6	1625.8	2017.02	1390.47	2368.61	400.35	1651.77	2363.46	1656.93	1582.13	1254.75	1305.93	1419.11	1436.9	1388.96	1446.79	705.75	560.7	1699.13	1005.3	2122.1	1251.06	2755.16	1833.58	1143.56	995.32	1253.23	3193.9	-
MW0105583	T3_positive	Allicin	Others	Others	C6H10OS2	162.017	1.2782	539-86-6	65036	HMDB0033963	-	C07600	2059.82	3200.2	2272.85	485.53	462.25	808.06	3233.93	3523.69	4446.63	5078.48	2795.15	1979.76	2217.1	2431.84	4538.63	4617.04	4129.94	4763.69	2654.8	1778.24	915.68	2473.2	1821.45	1918.24	1668.49	1537.44	3164.47	2374.69	2871.52	2513.89	-
MEDP2286	T3_positive	Celastrol	Benzene and substituted derivatives	Benzene and substituted derivatives	C29H38O4	450.277	8.7714	34157-83-0	122724	HMDB0002385	-	-	39211.8	39007.5	29012.6	53514.5	61252.2	24889.4	40684.9	40477.9	39272.4	36890.8	43057.8	34192.4	46038.1	47001.5	31146.2	25575.6	33637.3	35292.3	37208.9	36607.9	39971.3	31208.5	38348.3	36355.4	31966.3	20909.2	29973.3	26545	32034.8	42664.1	-
MW0062178	T3_positive	Pristanic acid	Terpenoids	Ditepenoids	C19H38O2	298.287	1.2186	1189-37-3	123929	HMDB0000795	5760	-	15437.4	14520.5	15532.2	10759.6	6810.91	10450.5	10381.1	9740.9	8444.16	22563.3	17097.7	15782.5	13075.7	12212.9	15299.2	13713.8	12704.7	12244	14147	9576.54	12844.4	11042.5	10447	10173.5	10822.1	12101.7	11506.5	14685.9	13328.1	9918.55	-
MW0130875	T3_positive	2-Methoxycinnamaldehyde	Phenolic acids	Phenolic acids	C10H10O2	162.068	7.1008	1504-74-1	641298	HMDB0033830	-	-	206545	223076	194823	175657	192042	206153	208322	195995	195394	182615	185954	200692	189197	187310	194685	213786	205364	188417	199215	190763	208274	207361	199634	226712	218610	204283	226954	225541	230977	206381	-
MW0000104	T3_positive	7-Ethyl-10-(4-N-aminopentanoic acid)-1-piperidino)carbonyloxycamptothecin	Alkaloids	Quinoline alkaloids	C33H38N4O8	618.269	4.0273	181467-56-1	10077584	HMDB0060661	-	-	26155.3	32167.6	26329	980.08	1049.86	2133.66	14941	17818.7	15008.7	26804	31684.4	25490.8	28759.6	26518.8	34507.8	23861.7	24628.5	24161.2	21205.3	23072.5	24698.9	24504.7	23491	27439.4	23498.8	25525.8	21118.3	26389	15729.4	22883.9	-
MW0110745	T3_positive	2-Hexadecanoylthio-1-ethylphosphorylcholine	Organic acids	Organic acids	C23H48NO5PS	481.299	7.2581	60793-01-3	194114	-	44943	-	222372	231130	342891	316523	367127	352129	316978	321526	348324	316838	252004	190412	272035	231525	224603	211179	213370	200534	184650	246225	222510	223447	210544	200883	213152	197198	178112	185207	228951	200498	-
MW0156365	T3_positive	Retrorsine oxide	Alkaloids	Alkaloids	C18H25NO7	367.163	4.1067	15503-86-3	76972338	-	-	-	3049.48	5980.53	2950.31	1914.02	965.99	2532.63	5594.88	5727.92	5726.7	1190.16	3368.67	4214.71	3800.43	3296.83	1124.48	3639.03	1275.64	2487.37	2137.97	3005.42	4770.58	1566.94	2446.21	1921.31	4314.38	3363.94	1490.1	163.34	3736.17	1299.55	-
MW0053722	T3_positive	Glycerol trihexanoate	GL	TG	C21H38O6	386.267	6.3953	621-70-5	12131	HMDB0031125	-	-	6514.96	7366.97	13050.3	6645.01	10795	7369.88	15822.6	11090.8	11363.1	7593.62	4053.33	16994.4	6395.35	6691.7	7955.53	5906.06	7110.72	9937.92	5570.18	6262.52	4645.25	12432.5	11435.2	10644.5	5389.53	12378.6	9517.61	6475.68	7932.45	13821.5	-
MW0000044	T3_positive	(S)-2-Propylpiperidine	Alkaloids	Alkaloids	C8H17N	127.136	2.2598	458-88-8	441072	HMDB0030285	-	C06523	215.49	272.17	270.61	200.25	92.32	126.68	265.51	240.87	130.53	180.78	190.44	83.79	142.21	334.75	246.59	7613.9	7650.89	8074.57	20072.8	21098.6	19426.6	265.33	405.05	320.41	10574.2	10719.6	10238.6	16973.8	16178.1	17381.9	-
MW0054771	T3_positive	[(2R,3R,4R,5R,6S,7S,8R,13R,14R,16S,17S,18R)-8-acetyloxy-5,7,14-trihydroxy-6,16,18-trimethoxy-13-(methoxymethyl)-11-methyl-11-azahexacyclo[7.7.2.12,5.01,10.03,8.013,17]nonadecan-4-yl] benzoate	Alkaloids	Terpenoid alkaloids	C33H45NO11	631.299	3.3996	2752-64-9	23641113	-	-	-	42981.5	44353.6	48671.6	32121.4	33915	32250	49978.5	53845.2	50206.9	38870.8	36978.3	37792.4	32933.6	33067.7	30921.7	31309.3	33464.2	39539.3	33218.7	33090.4	34781.6	32209.8	29359.5	28298.7	31593.8	31218	27450	32430.8	31686	34710.4	-
MEDTP02757	T3_positive	beta-Glycerophosphoric acid	GP	GP	C3H9O6P	172.014	0.6162	17181-54-3	2526	HMDB0002520	6708	C02979	25650	18142.5	17875.6	46449.7	39464.7	38886.5	19438.8	19022.5	22000.5	36738.8	31190.4	30788.4	21942.7	19322.8	21381.1	24380.5	22659.5	21019.5	19597.1	20521.5	18488	25108.5	29694.5	18441.1	15938	32663	18948.1	25447.2	30617.2	28143.9	-
MW0009992	T3_positive	Triphenylphosphine oxide	Benzene and substituted derivatives	Benzene and substituted derivatives	C18H15OP	278.086	6.1864	791-28-6	13097	-	64889	-	13992.6	17355.2	27314.4	9981.04	10394.4	9602.51	12458.1	12955.5	10646.7	15318	14654.9	15279.1	8624.11	10708	7578.69	10252.1	8647.43	17897.9	11158.6	9574.56	8231.52	12747.8	12864.1	11079.5	14322.6	15243.7	14013.3	12335.1	13135.3	10749.1	-
MW0010655	T3_positive	Secoisolariciresinol diglucoside	Lignans and Coumarins	Lignans	C32H46O16	686.279	2.6926	158932-33-3 | 148244-82-0	9917980	-	85005	-	71141.1	74832.1	81707.6	3208.61	1927.84	3062.15	20647.8	22068.4	32402.3	68251.6	62898.3	66048.8	50203.9	34424.1	35176.8	51713.4	53166.3	65882.8	74341.6	42886.2	74399.1	56922.5	55698	47626.8	72408.7	71907.2	41259.8	49491.5	43526.3	46653.9	-
MW0137752	T3_positive	Coumestrol dimethyl ether	Heterocyclic compounds	Heterocyclic compounds	C17H12O5	296.068	6.336	3172-99-4	2785731	-	48334	-	5226.18	4574.92	1907.59	2152.92	2195.26	2263.69	640.46	635.02	802.1	4822.67	5408.17	6367.8	4936.9	5055.19	507.25	8420.73	9269.54	12021.5	6536.91	9050.89	2993.95	7753.87	12449.1	8659.04	10595.3	4692.22	3585.09	7541.6	1269.16	7356.68	-
MW0014451	T3_positive	4-Dihydroboldenone	Others	Ketone compounds	C19H28O2	288.209	5.0398	10529-96-1	12133279	HMDB0006035	-	-	43539.7	27475.2	39215.3	28371.3	26840.4	29807	29714.8	33835.1	17796.4	16119.8	20289.1	33129.6	26527.4	29887	31806.6	32195.6	32532.3	27697	34079.9	26664.7	28316.9	33094.5	31812.1	35702.7	33875.1	35365.1	42259.9	31648.3	32608.4	31611.6	-
MEDN1081	T3_positive	12,13-DiHOME	Lipids	Free fatty acids	C18H34O4	314.246	6.593	263399-35-5	10236635	-	-	-	174760	175659	177015	82708.7	102829	96314.3	48555.1	46826.3	72363.5	159739	149794	142873	353007	353308	245550	299444	309494	311034	245861	248495	243994	273988	308844	299575	240213	245239	385614	232889	222464	327458	-
MW0112811	T3_positive	3-Galactosyllactose	Others	Saccharides	C18H32O16	504.169	1.1597	32694-82-9	189088	HMDB0006599	-	-	5328.09	2246.55	1858.9	216.45	134.1	820.34	2946.73	3036.04	3640.62	5905.75	3727.05	2224.04	1487.31	610.28	1579.76	2568.9	3211.65	3448.35	911.3	528.12	789.03	3499.48	2380	1483.03	525.41	37.3	868.32	146.98	902.94	305.66	-
MW0056883	T3_positive	Colfosceril palmitate	GP	PC	C40H80NO8P	733.562	6.652	63-89-8	452110	HMDB0000564	5548	C00157	308825	332204	335030	242512	208352	113156	69973.5	54732.9	59826.6	87423.4	101814	102817	117157	80973.1	90479.5	192637	96264.7	87087.8	79300.9	68897.4	80423.9	49600.4	53060.4	42592.7	70585.5	91046.3	83909.6	85267.1	106052	107681	ko00564,ko00590,ko00591,ko00592,ko01100,ko01110
MW0106445	T3_positive	Dihydromethysticin	Benzene and substituted derivatives	Benzene and substituted derivatives	C15H16O5	276.1	6.1963	19902-91-1	88308	HMDB0030791	68016	C09926	22.99	28.25	5292.19	3976.42	18.67	37.35	3322.35	80.44	2522.96	40038.5	61941.7	59889.8	34589.2	37526.2	22381.3	17564	32903.2	47610.2	17888.2	17194.6	25484.6	37781.8	38169.9	66818.6	41248.3	69454.3	62274	35153.9	66135.9	60080.5	-
MEDL02193	T3_positive	Methyl 4-hydroxycinnamate	Others	Lactones	C10H10O3	178.063	4.9507	19367-38-5 | 3943-97-3	5319562	HMDB0131168	-	-	671.2	626.1	804.03	52.81	291.16	377.63	107.37	179.88	27.89	18875.8	40154.3	36394.2	35441.8	31655.7	35763	35112.6	28785.2	26322.8	16698.6	15461.3	24971.3	45016.8	45455.6	43157	48839.7	44813.7	39396.2	50810.3	28929.7	41286.2	-
MW0105678	T3_positive	L-Arginyl-D-allo-threonyl-L-phenylalanine	Amino acids and derivatives	Amino acids and derivatives	C19H30N6O5	422.228	2.093	41151-15-9	3082531	-	21153	-	8988.9	8500.04	9766.36	299.11	726.92	851.3	4842.23	6417.08	3058.25	6009.79	6277.54	6785.32	6708.63	6523.48	6702.85	6641.42	7444.44	5162.03	4729.36	2255.36	4395.73	5523.75	5501.53	4626.09	6825.74	5811.21	4551.09	2593.73	4515.57	4695.69	-
MW0119197	T3_positive	Tenamfetamine	Heterocyclic compounds	Heterocyclic compounds	C10H13NO2	179.095	1.396	4764-17-4	1614	HMDB0041931	-	C07577	3839.46	3448.4	4103.26	5434.75	7537.57	5545.74	8150.5	2111.98	6445.2	3992.7	5278.65	3271.13	3926.77	4623.83	6184.84	6345.73	4359.38	6001.35	4451.83	3629.95	4051.73	3876.59	5343.26	4040.53	4093.7	4138.38	5254.39	4526.16	2585.13	3727.14	-
MW0054001	T3_positive	Hypaconitine	Alkaloids	Terpenoid alkaloids	C33H45NO10	615.304	5.8173	6900-87-4	441737	-	-	C08688	13574.5	32866.4	35343.4	46424.5	77754.3	74197.2	21109	29636.2	42869.8	94802.5	103153	4721.81	11330.2	26310.9	30265.1	58003.9	37601	31876.1	13123.1	16259.3	14147.6	35304.3	43394.1	46799.3	33785.5	11475.7	24685.2	7632.05	13231.3	16542.3	-
MEDL00365	T3_positive	Tyrosylleucine	Amino acids and derivatives	Amino acids and derivatives	C15H22N2O4	294.158	2.2598	17355-10-1	87071	HMDB0029109	24037	C73328	14798.6	12856.1	14456.8	7836.19	6112.45	6823.93	11015.7	12272	12320.5	12640	11805.9	11611.5	8897.25	10408.4	9536.88	9157.37	8031.12	9500.63	7482.29	8779.74	9331	8046.97	9035.21	8557.15	7645.38	8524.95	8390.54	7129.7	7839	7259.08	-
MW0157913	T3_positive	Thr-Trp	Amino acids and derivatives	Amino acids and derivatives	C15H19N3O4	305.138	2.9285	186761-42-2	71728368	HMDB0029072	-	-	3808.51	3546.56	8746.88	5358.82	5326.1	3954.84	8389.45	19084.4	9418.15	19590	15780.2	17881.6	12224.7	13593.1	14021.8	17723.8	17814.1	18168.8	100582	96383.9	105748	9179.36	11320.7	9899.74	18767.4	17945.1	15559	83141.9	84776.2	86021.1	-
MW0103358	T3_positive	2-Phenylaminoadenosine	Nucleotides and derivatives	Nucleotides and derivatives	C16H18N6O4	358.139	1.2782	53296-10-9	6917803	HMDB0001069	-	C15934	281.12	553.88	164.25	28.08	64.29	188.21	139.43	235.36	278.18	236.79	764.03	523.16	18.89	335.64	344.63	854.98	883.16	912.57	1683.66	1655.05	1853.64	828.67	186.02	419.27	73.89	1048.53	797.94	2896.84	1631.96	2315.52	-
MW0123549	T3_positive	Deoxypeganine	Alkaloids	Alkaloids	C11H12N2	172.1	1.9068	495-59-0	442894	-	44431	C10656	1209.04	1367.9	577.64	224.18	245.91	429.88	84.43	261.76	234.12	640.94	65.36	1803.65	705.74	505.66	192.08	476.97	607.77	228.7	498.46	351.44	681.3	276.99	410.81	812.92	208.92	827.51	452.44	339.29	729.55	486.34	-
MEDL00336	T3_positive	Uridine diphosphate glucuronic acid	Nucleotides and derivatives	Nucleotides and derivatives	C15H22N2O18P2	580.034	4.3236	2616-64-0	17473	HMDB0000935	-	C00167	6337.1	5066.06	6138.37	4505.71	5021.03	8375.15	7128.02	2279.39	6535.44	3590.4	5151.3	2002.92	5174.89	3844.88	8526.47	8266.4	1023.26	8884.26	4194.88	4346.18	4911.82	4620.1	5985.7	6537.81	2245.05	6470.27	4040.65	7413.57	1547.6	6563.56	ko00040,ko00053,ko00520,ko01100,ko01240,ko01250
MW0106972	T3_positive	Glu-Met	Amino acids and derivatives	Amino acids and derivatives	C10H18N2O5S	278.094	1.9266	4423-22-7	6426949	HMDB0028825	23687	-	12137.9	12884.8	14538.2	5062.13	3209.19	4469.89	16497.2	14122.8	14267	11439	9889.34	9800.98	3653.52	6192.82	5335.62	1406.63	2108.12	1192.27	3343.85	2547.36	1943.23	18452.6	20346.9	20046	20882.3	19483.4	17117.8	19231.9	15398.3	16874.2	-
MW0168432	T3_positive	1,2-bis(heptanoylthio) Glycerophosphocholine	GP	PC	C22H44NO6PS2	513.235	4.3434	89019-63-6	57369907	-	63009	-	33256.1	27518.2	27253.9	36746.6	32989	32119.6	36945	33556.2	32724.6	28928.3	25030.4	25402.3	31242.8	30393.4	27902.5	31137.6	30236	28056.5	32400.8	29858.4	25990.8	26511.7	27652.3	30932.8	29244.9	29272.1	20993.9	24617.5	27801.7	25322.6	-
MW0012031	T3_positive	cis-10-Heptadecenoic acid	Lipids	Free fatty acids	C17H32O2	268.24	6.593	29743-97-3	5312435	HMDB0060038	-	-	89606.7	113514	94454.4	49790.8	58034.6	53436.4	31141.4	34207.5	27959.1	84987.5	78892.5	108483	115412	112201	100586	130278	127338	120716	110320	121462	99071.8	118947	131634	117481	108160	112816	152769	109364	114256	121727	-
MW0061828	T3_positive	Pinolenic Acid ethyl ester	FA	Others	C20H34O2	306.256	6.4942	493015-74-0	35027734	-	45143	-	108558	105131	131909	56427.3	112013	98987.1	117236	125117	113707	106607	117595	89469.1	69042.5	68169.8	69815.1	55783.1	68311.8	51771.1	33323.1	46730.7	41361.4	62675.7	68767.7	70210.6	56422.4	55655.2	46004.8	50334.2	50470.5	50702.4	-
MW0107282	T3_positive	Histidylalanine	Amino acids and derivatives	Amino acids and derivatives	C9H14N4O3	226.107	2.9481	16874-75-2	101180	HMDB0028878	-	-	24148.3	15932.5	31620.2	2349.99	2880.86	4571.64	13596.7	22211.3	10690.7	19438.9	17798.9	24517	27416	26537.4	28177	25711.7	19303.9	20987.7	13178.2	15293.2	9336.74	15221	23800.8	12833.2	24289.7	16017.2	15060.9	16654.9	15354.7	14276.6	-
MEDP2073	T3_positive	4-Hydroxydiphenylamine	Benzene and substituted derivatives	Benzene and substituted derivatives	C12H11NO	185.084	2.9875	122-37-2	31208	HMDB0032597	-	-	2460.52	3418.91	1765.84	2194.29	1230.44	1275.92	2653.21	2264.1	3313.02	3216.95	3144.63	2614.61	2268.65	2720.25	2421.6	1866.1	2061.99	2533.69	3358.83	3201.71	3498.91	4307.42	4027.87	4221.9	3061.03	4107.44	3666.15	7212.81	6141.8	6161.01	-
MW0168166	T3_positive	Harmalol	Alkaloids	Alkaloids	C12H12N2O	200.095	1.1049	525-57-5	3565	HMDB0029838	-	C06537	13258.8	13009.2	11397.9	9904.42	15579.4	13251.9	12613.9	10361.5	11935.9	8944.07	10191.4	9918.18	11328.8	10213.3	8723.24	12688.4	9747.99	10471.4	8492.84	10513.8	11042.8	12277.3	12014.2	10951	10221	12768.9	13503.5	9861.49	10542.8	10601.1	-
MEDN1721	T3_positive	3-Methylphenylacetic acid	Benzene and substituted derivatives	Benzene and substituted derivatives	C9H10O2	150.068	5.9875	621-36-3	12121	HMDB0002222	6557	-	251.58	1001.84	513.17	32718.3	49671.1	30990.4	142.71	21.43	22977.3	139688	103786	103614	60021.7	57332.3	56378.2	42415.1	41741.2	76118.7	29297.7	32644.3	30453.4	101417	121036	111024	130445	225033	131769	100801	101342	96348.5	-
MW0169534	T3_positive	N-benzyl-1-methyl-1H-pyrazolo[3,4-d]pyrimidin-4-amine	Benzene and substituted derivatives	Benzene and substituted derivatives	C13H13N5	239.117	1.1597	105903-56-8	219778	-	96288	-	5631.8	6218.12	5854.67	5885.42	3793.25	6922.97	6024.91	6326.97	5992.53	4719.89	5698.19	760.86	6314.42	4221.4	5279.13	6346.83	9070.71	6007.59	5364.37	6781.09	6086.28	5077.59	5645.17	6206.05	4674.88	4127.85	3342.31	5602.36	4799.66	5513.83	-
MW0011719	T3_positive	Heudelottin C	Others	Lactones	C39H54O11	698.367	6.4791	11052-28-1	15559719	-	43978	-	81670.2	82263.9	90400.8	85617.9	102700	69625.3	97074.6	86525.1	88768.3	71242.4	68743.4	61760.4	44071.1	52892	44018.8	22476.6	35645.8	37006.2	29522.9	34670.4	25259.9	38908.8	34881.5	45270.7	31618.5	31454.4	39055.8	18552.4	34577.5	34770.4	-
MW0124073	T3_positive	Eucatropine	Heterocyclic compounds	Heterocyclic compounds	C17H25NO3	291.183	3.2818	100-91-4	7534	-	4021	-	4130.55	4001.13	3496.77	788.48	27.93	319.36	2865	3943.21	2678.28	8894.77	6282.65	7729.81	7149.95	7553.98	7847.7	8613.67	6537.21	7956.18	5656.81	4144.57	10538.9	7169.2	7584.18	7166.1	8438.59	8069.83	9094.66	12347.6	9988.9	11664.6	-
MW0061827	T3_positive	Pinolenic acid	Lipids	Free fatty acids	C18H30O2	278.225	7.2581	16833-54-8	5312495	-	35008	-	82540.3	80944.7	68804.8	63740	66670.7	66591.3	61551.4	60471.7	57226.1	91848.1	84219.1	91245	80511.9	79670.2	88320.1	88244.4	87590.4	82441.6	70641.9	73806	71542.3	97114.2	107877	109983	100988	87413.3	79564.6	71960.2	77722	71227	-
MW0111020	T3_positive	Dodecylphosphocholine	Organic acids	Organic acids	C17H38NO4P	351.254	4.8221	29557-51-5	644308	-	34530	-	48935.7	50433.7	55705.9	51098	44670.1	42015.6	61133	49706.9	48066.5	26807.6	50367.6	46395.6	43333.2	43781.6	52721.9	39870.4	47996.2	46318.9	25815.4	40800.7	49859	48557.8	60198.9	49792.6	48451.8	44476.4	42311.9	57354.3	50763.6	42628.8	-
MW0107319	T3_positive	His-Met	Amino acids and derivatives	Amino acids and derivatives	C11H18N4O3S	286.11	3.1484	2488-11-1	7408103	HMDB0028891	-	-	9658.72	9219.45	10187.5	770.98	396.69	338.25	4891.29	6204.26	5429.39	8690.16	7239.66	8521.2	8086.73	8789.05	8082.53	7294.64	8366.48	7403.7	8238.88	8388.72	7798.92	7128.93	8297.71	7259.95	6797.6	7034.53	7641.82	7908.7	6965.69	8070.79	-
MW0056747	T3_positive	Palmitoyl Serinol	Lipids	Free fatty acids	C19H39NO3	329.293	5.758	126127-31-9	9862307	HMDB0013654	-	-	97028.5	103541	101015	48282.7	28111.2	32334.4	40386.9	40147.8	45917.5	102733	97642.1	89379.7	67401.2	68076	65644.4	66058.4	69692.1	90021.9	40257.9	51398.8	39000.2	88849.3	94809.7	89336.9	99973.4	93435.7	96420.8	89536.8	85120.4	81029.1	-
MW0138675	T3_positive	3''-O-L-Rhamnopyranosylastragalin	Flavonoids	Flavones	C27H30O15	594.159	4.5216	28447-29-2	23815431	-	-	-	18267.7	19289.5	19134.1	11061.9	10738.8	6766.01	12843.6	8720.7	8834.96	30152.1	43770.8	41597.6	46296.3	39627.7	34342.2	30636.3	22680.6	23301.5	28437.8	30374.1	32153.6	35623.5	31458.5	35656.3	4420.59	27626.7	26833.5	14658.6	23048.5	26595.8	-
MW0144169	T3_positive	9-Methoxyconstanolactone A	Others	Others	C21H34O4	350.246	4.3829	1219032-18-4	45139170	-	65444	-	60347.4	60383.7	71640.5	57265.5	59085.7	64267.4	63016.1	61266.1	57948.2	67745.4	67359.8	70926.9	57268.6	55528.4	50699.4	58450.2	41079.3	54915.9	53722.4	50006.5	48559.2	66651	60804.3	50005.2	58320.6	50925.5	50129.4	70659.6	53824.6	51958.6	-
MW0110215	T3_positive	Tyrosyl-prolyl-arginine	Amino acids and derivatives	Amino acids and derivatives	C20H30N6O5	434.228	3.0935	117186-48-8	3081124	-	23515	-	1104.7	817.16	767.13	1503.47	1140.08	1303.46	525.35	1124.99	1140.27	576.45	608.92	310.62	844.11	660.85	673.3	533.65	730.99	2156.44	4652.66	3870.44	3191.28	865.08	913.52	507.51	488.4	583.08	236.47	1849.75	2182.52	2169.39	-
MW0106444	T3_positive	Dihydrofolic acid	Organic acids	Organic acids	C19H21N7O6	443.155	2.5116	4033-27-6	135398604	HMDB0001056	-	C00415	2835.2	3026.49	1347.62	733.28	1661.85	1687.04	1493.5	2474.37	3301.31	3814.98	2363.27	3158.3	2224.75	1260.23	3016.13	2986.48	2012.32	3657.86	2781.2	2603	2963.83	1560.13	2177.95	2829.99	2809.82	3071.96	3343.72	1247.64	1461.14	905.32	ko00670,ko00790,ko01100,ko01240
MW0111080	T3_positive	2-[6-(2-Hydroxy-2-phenylethyl)-1-methyl-2-piperidyl]-1-phenylethanol	Benzene and substituted derivatives	Benzene and substituted derivatives	C22H29NO2	339.22	2.2205	552-72-7	96946	-	-	-	106022	108329	88282.6	16129.2	13144.6	9249.75	42671.4	36542.3	39820.1	86497.3	75657.1	70420.3	46303.4	46625.9	41196.5	18487.4	24738.7	54590.8	62687	68332.6	73789.9	53602.7	54608.2	47370.4	43925.5	39327.4	31036.5	43668.8	55139.2	45536.1	-
MW0128411	T3_positive	(Z)-Resveratrol	Phenolic acids	Phenolic acids	C14H12O3	228.079	1.2488	61434-67-1	1548910	HMDB0034118	-	-	66215.2	68313.1	64788.3	14664.7	13017.7	12785.6	14882.4	16341.2	16015.7	49245.7	49448	49465.2	29801	28633	30920.5	20335.3	18855	21414.8	19163.8	15790.7	13975.4	27075.5	26840.4	23746.4	21395.9	20788.9	19514.7	16377.8	17715.7	17010.6	-
MW0052879	T3_positive	Farnesol	Alcohol and amines	Alcohols	C15H26O	222.198	5.3802	4602-84-0	445070	HMDB0004305	7048	C06081	14996.7	15814.8	17391.6	11897.2	8553.56	10019.1	12498.8	10182	12342	13769.9	11745.9	12943.4	13797.5	14003	13633.5	11976.5	12327.2	12132.8	12729.3	11831.5	12638.1	16578.6	14078.5	14612.2	13053.4	14775.9	14549.5	14365.8	14901	15374.9	ko00510,ko00900,ko01100,ko01110
MW0012963	T3_positive	1-Palmitoyl-sn-glycero-3-phosphoethanolamine	Lipids	LPE	C21H44NO7P	453.286	6.5536	53862-35-4	58177710	HMDB0011503	-	-	604288	620676	630966	835253	833385	787793	787561	904723	802271	678745	650530	627757	689618	625443	672148	730445	677842	762016	770052	748944	762724	671149	746516	737520	708364	598826	651034	688277	763556	639134	-
pme2617	T3_positive	L-methionine sulfoxide	Amino acids and derivatives	Amino acids and derivatives	C5H11NO3S	165.046	0.6295	3226-65-1	158980	HMDB0002005	6428	C02989	4710.03	7395.56	6419.98	4429.78	8255.04	6942.32	6885.37	7847.13	7458.95	10884.9	10085.1	8002.89	8113.22	6264.95	10677.1	4498.23	9682.01	8349.77	9803.26	7348.92	5884.02	6343.05	5688.38	6475.62	3762.84	11678.3	5247.75	10561.9	9107.11	10684.7	ko00270,ko01100
MW0006472	T3_positive	Cannabidiolic acid	Others	Others	C22H30O4	358.214	2.0735	1244-58-2	160570	-	-	-	2749.39	3757.28	5406.18	76.95	394.18	750.61	4533.56	5675.83	2800.6	7892.55	4350.43	4851.33	3216.19	4681.64	2160.16	5582.88	5567.96	2151.78	3475.63	3175.41	2178.12	2977.73	4443.19	6161.95	3190.79	3451.91	7031.43	2289.67	4998.55	5813.46	-
MW0149875	T3_positive	Gln-Gln	Amino acids and derivatives	Amino acids and derivatives	C10H18N4O5	274.128	1.2587	54419-93-1	7010588	HMDB0028795	23971	-	2446.49	1751.35	296.41	87.36	966.11	1112.55	534.28	1746.37	342.48	1820.74	2264.68	252.48	34.42	2172.17	743.19	1650.55	908.33	1013.38	851.87	1661.68	559.76	1499.07	1489.07	1214.05	918.64	1734.66	393.66	264.27	511.56	608.03	-
MW0115089	T3_positive	Paromomycin	Others	Saccharides	C23H45N5O14	615.296	3.3015	1263-89-4	165580	HMDB0015490	-	C00832	2144.97	3183.98	3485.85	78.89	675.63	1012.15	1225.53	2347.78	2022.96	2593.95	4294.28	2299.36	1698.21	2171.36	1423.05	2065.3	2502.62	3913.02	1748.17	2256.07	2376.96	3220.12	2259.62	2704.41	2745.97	2673.32	2102.65	1817.23	2250.14	1707.45	ko01110
MW0116893	T3_positive	1-Benzyl-4-hydroxy-5-oxo-2,5-dihydro-1H-pyrrole-3-carboxylic acid ethyl ester	Benzene and substituted derivatives	Benzene and substituted derivatives	C14H15NO4	261.1	1.1499	4450-98-0	54677973	-	44535	-	29231.2	27515.2	26897.1	8572.25	8095.28	13260.8	26943.5	25896.8	27177.8	33071.1	23760.7	20235	15377.1	9365.07	16728.9	23710.1	22680.2	23293.8	12327.9	7488.81	9528.15	21394.5	19399.2	13152.6	12289.6	13869.6	14947	9443.65	9956.32	9608.5	-
MW0151667	T3_positive	Ile-Gln	Amino acids and derivatives	Amino acids and derivatives	C11H21N3O4	259.153	6.2767	59652-60-7	-	-	-	-	47321.4	51093.8	56575	30895.5	53075.6	53316.5	57874.3	56915.9	59355.8	51648.1	52082.6	22832.7	39266.9	44205.1	40332.3	31564.4	31993.1	37176.8	28620.8	32401.2	60911.2	45237.3	61412.3	48680.9	42616.3	23310.1	43010.3	32816.1	32055.8	41455.3	-
MW0159685	T3_positive	Glutathione	Amino acids and derivatives	Amino acids and derivatives	C10H17N3O6S	307.084	0.8648	70-18-8	124886	HMDB0000125	44	C00051	185870	97464.8	42093.5	29431.7	65064.2	75538.6	159164	207517	187489	2732.8	6503.61	23279.6	240225	248721	251560	244637	233395	6031.07	102621	440745	268677	222648	220175	31626.2	195950	316301	143999	310597	280278	257453	ko00270,ko00480,ko01100,ko01240,ko02010
MW0169544	T3_positive	omega-Aminoarginine	Amino acids and derivatives	Amino acids and derivatives	C6H15N5O2	189.123	1.418	57444-72-1	124357	-	96429	-	4306.27	4415.94	4866.63	2280.31	1048.18	1075.59	3353.23	3101.61	3347.84	3763.86	4219.64	4118.73	2586.28	3856.15	3596.28	3353.14	3253.3	2930.39	3793.83	3792.05	4156.17	3894.04	3802.57	3737.21	3985.26	3231.2	3306.66	3651.74	2648.32	3139.49	-
MW0054371	T3_positive	Linoelaidic acid	Lipids	Free fatty acids	C18H32O2	280.24	8.4173	506-21-8	5282457	HMDB0006270	-	-	119.72	9183.3	9336.12	4832.62	6803.47	13622.1	11350.3	11310.4	12454.1	9102.77	6501.89	7213.61	9671.94	4048.06	8676.59	253.72	4983.11	6166.61	5049.61	6094.72	2517.36	3745.03	3866.7	2292.78	8343.8	7521.39	4259.02	2511.16	5242.94	5910.5	-
MW0126851	T3_positive	3-(3-methylbut-2-en-1-yl)-3H-purin-6-amine	Heterocyclic compounds	Heterocyclic compounds	C10H13N5	203.117	2.0889	10091-84-6	135438588	-	-	C08435	55331.9	68335.6	76118.7	4305.21	3784.12	4084.25	36419	40051	37586.4	46659.4	38231.8	57854.2	45642.4	49846	48455.5	42577.9	40901.9	44808.7	30309.1	29331.6	31032.7	49400.1	48934.8	42477.1	45898.7	42223.9	40444.1	44362.5	41676.5	41451.3	-
MW0159255	T3_positive	Val-Asp	Amino acids and derivatives	Amino acids and derivatives	C9H16N2O5	232.106	1.3568	20556-16-5	7009608	HMDB0029123	23822	-	2752.46	3042.24	1959.22	765.79	441.19	1205.04	1096.92	1736.81	2382.74	2280.76	6764.29	1785.91	3919.68	2120.79	1748.77	2500.58	2540.81	1863.54	3306.49	3166.91	2702.86	2196.74	5354.13	2125.03	4682.46	2633.34	2219.35	3852.89	4435.27	4110.37	-
MW0113051	T3_positive	4-Heptanone	Others	Ketone compounds	C7H14O	114.105	5.3201	123-19-3	31246	HMDB0004814	7078	-	8609.86	7728.37	7941.75	4272.14	6329	5743.89	11876.2	12837.4	7985.86	8091.16	7346.47	6111.41	6407.22	5411	6804.63	8019.18	5945.32	6845.11	12377.9	14303.7	7038.24	15351.4	11892.3	13346.6	17355	9916.82	13249.1	11240.9	10322	4822.7	-
MW0107917	T3_positive	L-Name	Others	Lactones	C7H15N5O4	233.112	0.8449	50903-99-6	39836	-	64861	C04337	116269	72426.4	56823.6	17474.2	20849.6	17092.6	64910.9	48409.2	67152.1	30207.8	46933.7	46340.8	55650.1	45131.8	51256.8	69577.5	64504.6	61147.6	53297.8	62116.1	74244.5	80854.5	59039.1	69225	78430.1	81098.1	90943.9	77904.2	80122.6	68759.1	-
MEDP0109	T3_positive	Homoveratric acid	Phenolic acids	Phenolic acids	C10H12O4	196.074	7.1008	93-40-3	7139	HMDB0000434	5423	-	3706.22	4035.39	2439.64	2117.76	2502.26	1378.19	3581.18	2998.68	807.49	3220.47	2970.88	3633.94	2534.73	3820.51	1488.98	3606.27	3107.16	2277.34	3356.42	2757.47	3842.13	3574.09	3517.77	3358.14	3010.14	3523.25	4500.58	4667.28	5127.24	3532.79	-
MW0138479	T3_positive	Isoginkgetin	Flavonoids	Biflavones	C32H22O10	566.121	4.1033	548-19-6	5318569	HMDB0033937	-	-	39663.6	37835.4	35913	22295.3	21143.8	24550.6	22029.1	22614.8	22122.2	42682.7	42044.6	39879.9	28099.2	31358.2	30554.9	11442.3	11363.8	12031.2	6620.55	8432.72	8406.77	25366.2	26715.6	27383.6	11869.5	10424.8	10734	7735.96	6483.32	4876.6	-
MW0105659	T3_positive	Arginylhistidine	Amino acids and derivatives	Amino acids and derivatives	C12H21N7O3	311.171	2.6926	155114-05-9	69256407	HMDB0028711	-	-	2350.27	2188.05	4816.05	4036.35	4421.93	4208.4	5590.05	9361.8	5183.27	14297.8	10873.7	12624.6	13339.4	12997.2	13312.1	13864.4	13260.3	10905.3	30275.5	34736.1	36418.4	4895.68	6141.84	2385.36	12874.8	13331	10523.9	27005	27975.2	29135.8	-
MEDN0675	T3_positive	Methyl stearate	Lipids	Free fatty acids	C19H38O2	298.287	0.767	112-61-8	8201	HMDB0034154	-	-	7240.79	10127.2	10872.9	6668.31	11405	10270.4	8230.87	5187.79	10958.4	9071.87	10739.5	9780.08	282.17	2370.53	2780.63	8602.66	2654.14	804.89	16201.4	846.95	634.02	2989.4	5435.29	3067.82	3169.49	4946.83	2378.56	36495.8	36258.1	35649.1	-
MW0052787	T3_positive	Limonin	Terpenoids	Triterpene	C26H30O8	470.194	2.2794	1180-71-8	179651	HMDB0035921	44458	C03514	8968.26	11695.4	13805.2	2773.08	1097.63	698.88	6304.34	5414.87	6780.97	7194.36	9101.75	10219.1	7885.52	9708.33	10652.3	9574.53	6334.83	9038.76	12512.4	10035.3	7485.11	8263.9	8720.34	8859.08	11139.4	10099.8	8130.84	11313.7	11627	11726.7	-
MW0015475	T3_positive	9-Octadecynoic acid	Lipids	Free fatty acids	C18H32O2	280.24	8.7714	506-24-1	68167	-	24104	C08459	13972.9	12510.3	6589.52	10996.4	15317.1	6957.8	4275.22	12009.9	11067.4	13229.7	14196.4	9509.88	11745.9	12487.7	11335.8	9852.39	8783.68	10015.1	12059.4	9185.02	9163.46	8801.5	9479.38	9431.97	7887.02	6654.73	7928.56	6196.06	8009.72	9617.52	-
MW0106510	T3_positive	DL-Homoserine	Amino acids and derivatives	Amino acids and derivatives	C4H9NO3	119.058	1.3371	1927-25-9 | 498-19-1	779	-	288	-	3843.99	2347.49	4358.28	699.27	1099.8	438.75	2476.78	2745.83	3100.8	4001.07	3774.39	3594.42	2669.44	3353.33	1850.62	2869.21	2546.57	2985.05	2226.24	1457.42	2374.52	2986.35	2913.51	3048.02	2369.91	3422.31	2794.12	1319.77	2262.03	2005.26	-
MW0102922	T3_positive	Tributyrin	GL	TG	C15H26O6	302.173	2.496	60-01-5	6050	HMDB0031094	-	C13870	5821.99	5328.32	6844.14	3707.08	4469.04	4317.12	4617.87	4179.38	4863.05	4106.62	4993.52	8666.42	4705.39	4263.68	5995.73	5517.94	4654.05	6347.85	6510.36	5920.35	6134.26	6714.4	4878.38	6318.41	6663.55	5397.33	3377.6	4568.24	6243.21	4693.49	-
MW0006648	T3_positive	Convolamine	Benzene and substituted derivatives	Benzene and substituted derivatives	C17H23NO4	305.163	3.1639	500-56-1	420422	-	-	C10854	3203.07	1208.12	1803.59	240.81	750	362.21	1508.59	1460.09	396.56	2647.48	2330.15	2831.72	2681.74	1776.18	1417.79	2367.16	1018.38	1623.92	394.24	413.21	1127.15	1075.55	2014.53	682.33	2748.69	1840.48	2768.12	982.57	880.55	475.5	-
MW0056739	T3_positive	Ethyl palmitoleate	Lipids	Free fatty acids	C18H34O2	282.256	6.652	56219-10-4	6436624	-	45010	-	24627.3	27921.5	27210.1	37283.9	35008.2	35916.6	33892.9	29201.8	25448.2	33110.3	28234.3	28790.8	31889.3	30742.2	27293.6	31656.2	33049.5	36345.9	24190.6	33501.1	29899.4	31442	39328	7971.23	32226.3	29211.3	34456.5	29646.6	31378.2	29390.9	-
MW0006328	T3_positive	N-Benzyloxycarbonylglycine	Benzene and substituted derivatives	Benzene and substituted derivatives	C10H11NO4	209.069	6.4081	1138-80-3	14349	-	-	C03710	61862.2	71784.2	114701	10966.8	4755.92	5289.02	18022.6	20857.7	21741.6	88265.2	72911.4	46604.1	6530.11	25186.1	9255.56	31173.2	38945.4	61593.3	92354.9	52381.7	55497.5	33252.2	39778.7	30371.4	56576.6	15024.6	60248	63679	56558.4	62363.6	-
MW0107520	T3_positive	Ile-Val	Amino acids and derivatives	Amino acids and derivatives	C11H22N2O3	230.163	1.2782	41017-96-3	449407	HMDB0028920	23788	-	17862.5	20546.1	21645.3	7304.25	11799.6	14271.6	21095.5	23772.6	24879.1	30336	21570.8	18426.6	14625.9	9242.75	24103.8	24002.2	21722.2	25892	25202.1	20727.1	19820.2	17876.3	16323.3	14000.3	13924.6	19395.5	18212.4	21868.3	22435.2	23244.3	-
MW0122605	T3_positive	8-Desoxygartanin	Heterocyclic compounds	Heterocyclic compounds	C23H24O5	380.162	0.767	33390-41-9	392450	HMDB0030701	-	-	88297.3	69396.6	60616.3	41199.7	31154.8	46959.8	50734.5	53680.8	60941.6	53244.4	81061.6	72736	44550.7	65948.7	46212.6	50004.5	43158.5	47069.4	16031.8	24283.5	23055.4	60016.1	59328.3	59175.8	38579.7	3893.69	30363.4	5933.89	11348.4	29427.9	-
MW0168818	T3_positive	Oxybenzone	Benzene and substituted derivatives	Benzene and substituted derivatives	C14H12O3	228.079	0.8648	131-57-7	4632	HMDB0015497	-	C14285	82490.4	64477.2	74362.1	8202.03	14747.2	15737.8	18158	19766.6	31181.1	47738.9	64598.6	57321.3	31969.7	31306.6	31106.6	21736.5	23286.9	25419.1	13389.3	17016.8	22641.7	12235.2	28581.2	33637.2	23278.2	24229.1	25034.6	22308.3	20173.6	19475.6	-
MW0157019	T3_positive	Serpentine	Alkaloids	Plumerane	C21H20N2O3	349.155	2.9285	18786-24-8	73391	-	-	-	10253.2	9373.43	10674.4	452.81	759.55	358.2	6216.35	6508.22	6424.88	11481.4	7751.59	12664.6	7596.16	10517.6	9209.31	9208.25	7484.95	8720.39	7118.27	6747.74	6378.21	6837.44	7531.2	5746.61	7047.16	8008.25	8417.91	6354.74	5904.76	9547.35	-
MW0103135	T3_positive	Withanolide B	Others	Others	C28H38O5	454.272	5.5108	56973-41-2	14236711	-	-	-	12186.6	11391.7	7237.42	46626.7	37578.5	10826.8	782.64	18135.6	57206	8696.77	11340.6	6706.69	16353.8	31487.2	3327.51	30009.2	16193	17797	26841.8	16693.5	46170.8	276.89	4672.65	37201.9	16661.8	24974.1	21257.2	26336.8	13480.6	1987.3	-
MW0148496	T3_positive	N-acetylsphinganine	SL	SPH	C20H41NO3	343.309	6.4349	13031-64-6	6610273	-	43402	-	11531.3	13026.4	10265.5	11372.8	9244.63	7589.81	10877.9	4424.28	7164.89	9568.48	9828.17	9910.69	10500.6	9640.71	10172.3	7712.58	11506.8	8036.51	9769.52	11136.7	9855.86	3940.32	7403.49	7091.53	6479.52	8345.2	3898.34	7054.87	8694.79	8462.59	-
MW0016178	T3_positive	Betulin	Terpenoids	Triterpene	C30H50O2	442.381	5.758	473-98-3	72326	HMDB0036838	-	C08618	1155.31	1022.14	28.43	231.98	30.63	24.53	388.79	625.55	154.8	314.58	41.54	120.53	251.77	71.01	131.54	115.15	503.66	309.61	579.37	50.37	735.76	147.5	691.72	226.36	496.61	994.89	430.08	599.09	213.03	690.81	-
MW0103027	T3_positive	Umbelliprenin	Lignans and Coumarins	Coumarins	C24H30O3	366.219	5.1794	532-16-1 | 30413-87-7 | 23838-17-7	1781413	-	87086	-	27281.8	29690.5	23894.5	27174.5	25803.3	23201.2	32723.1	48598.8	29970.3	156055	150836	154137	151926	152128	178981	137679	169140	162535	101244	99296.4	95765.1	194870	167882	248588	130809	110992	161816	93166.9	109060	100044	-
MW0126137	T3_positive	Picrotin	Heterocyclic compounds	Heterocyclic compounds	C15H18O7	310.105	6.336	21416-53-5	442291	HMDB0240279	43703	C09528	195.35	262.68	161.2	149.33	22	57.32	421.1	20.68	276.47	35312.7	23634	27318.2	17778.6	23365.3	12648.6	13473.9	13271	12589.5	11157.7	7355.36	12305.3	26543.7	29632.5	32431.8	34409.3	25982.2	27055.2	25333.5	30661.3	29472.5	-
MW0107882	T3_positive	D-homoserine lactone	Others	Ketone compounds	C4H7NO2	101.048	6.593	51744-82-2	7057884	-	-	-	36943.6	52251.7	43142.7	29977.5	25779.9	25760.4	28638	22414.7	25180.2	58369.4	39654.2	37510	30563	34825.8	30859.4	20501.1	28773.5	44471.9	27663.9	33426.6	27463.6	36997.3	33666.1	31862.2	94692.6	52142.9	36699.3	49425.2	34608.9	46954.4	-
MW0113800	T3_positive	7-Hydroxy-3,7-dimethyloctanal	Others	Aldehyde compounds	C10H20O2	172.146	6.6125	107-75-5	7888	HMDB0031739	-	-	9562.63	2521.99	10833.6	7487.83	4205.39	4610.53	1822.04	9530.51	688.55	5434.15	13002.3	19960.3	17496.5	16984.5	14712.7	9666.03	15300.9	6902.49	11374.7	11765.6	10142.6	16697.5	20004.1	17769.9	12194.5	15896.6	18689.2	13823.5	12673	10813.7	-
MEDTP00538	T3_positive	3-Oxo-octanoic acid (2-oxo-tetrahydro-furan-3-YL)-amide	Amino acids and derivatives	Amino acids and derivatives	C12H19NO4	241.131	0.5106	147795-39-9	127293	-	36734	-	31872.8	31461.9	30266.2	31175.7	49946.4	45443.2	33008.3	39260.2	38868.3	36105.2	37226.9	31665.9	32137	29770.8	37351.8	17696.8	38570.3	29439.1	35604	27172.8	21326.7	26757.8	23424.6	27109.5	22018	39679.1	27699.5	34807.3	32698.3	36769.7	-
MW0015391	T3_positive	9R-hydroxy-10E,12Z-octadecadienoic acid	Lipids	Free fatty acids	C18H32O3	296.235	7.2581	10075-11-3 | 18104-44-4	16061059	-	45660	-	57117.1	55196	57897	45319.6	48659.3	56453.2	44070.2	41888.2	45118.1	64018.9	56384.1	64461.2	71905.3	64234.7	68204.2	70555.7	70076.3	69595.6	59474	61729.4	58223.7	73975.8	84033.8	83191.9	77868.8	64473.5	65273.2	53507.7	57209.2	57150.6	-
MW0110092	T3_positive	Trp-Ala	Amino acids and derivatives	Amino acids and derivatives	C14H17N3O3	275.127	2.6926	24046-71-7	6993401	HMDB0029076	23758	-	16254.3	16674.1	32344.9	30283.1	28351	32470.7	35911.6	65927.1	37198.7	122833	92640.6	103995	98086.7	97116.5	100255	100665	94384.4	93078	246595	247638	256173	38820.4	48505.4	38287.8	99470.5	97312	88456.7	206930	204387	222091	-
MW0011520	T3_positive	trans-3-Hexen-1-ol	Alcohol and amines	Alcohols	C6H12O	100.089	4.8221	928-97-2 | 544-12-7	5284503	-	-	-	1935.93	1293.68	1877.41	1889.47	1601.32	1345.48	3016.95	3761.41	2106.6	2660.9	2062.66	345.8	795.32	1811.09	1867.72	3596.84	1788.15	1195.62	113.34	4383.1	2224.52	4000.42	3011.41	3808.5	5164.87	2237.16	1877.85	4297.41	4412.64	2452.27	-
MW0114761	T3_positive	L-Quebrachitol	Others	Saccharides	C7H14O6	194.079	0.9041	642-38-6 | 3564-07-6	151108	HMDB0034221	-	C08257	16437.9	20703.4	18682.8	18771.2	15691.2	17162.2	23977.5	31282.3	30628.4	22995.6	12659.6	19688.1	23696.8	20226.8	18146.1	24620.1	22986.4	25977.2	11814.5	19888.7	15719.8	23428.7	20159.9	16673.3	16995.3	18084.7	19108.9	23529.7	23559.4	19897.2	-
MW0009199	T3_positive	Pivalanilide	Benzene and substituted derivatives	Benzene and substituted derivatives	C11H15NO	177.115	3.8507	6625-74-7	81103	-	44986	-	689.96	474.04	90.9	302.77	210.52	295.07	79.92	593.45	483.23	2552.3	3412.58	2870.45	6485.94	6598.76	6805.49	1426.34	998.89	1210.42	2255.02	2359.26	668.23	236.35	89.06	197.18	3998.26	2257.81	2855.6	1778.79	944.16	398.17	-
MEDP1613	T3_positive	Val-val	Amino acids and derivatives	Amino acids and derivatives	C10H20N2O3	216.147	2.4762	3918-94-3	107475	HMDB0029140	23988	-	31710.5	32796.9	34287.4	1862.01	2493.75	1379.56	19090.5	18324.1	20017.1	37307.2	29225.6	29500.5	23338.6	26129.8	23476.1	29204.9	20570.1	28451.1	29530.2	31890.1	33431	27303.5	25880.8	25907.6	26180.3	27709.4	26103.4	29509.5	27821.2	28699.8	-
MW0014489	T3_positive	4-Hydroxybutyric acid	Organic acids	Organic acids	C4H8O3	104.047	7.2187	591-81-1	10413	HMDB0000710	5678	C01991	131250	85703.4	127156	130028	111382	155000	60014.4	128009	112416	161997	84829.7	141723	110348	166851	151620	160294	134290	108422	170682	141387	179268	186600	132142	145006	151905	128518	113423	153609	110470	121535	-
MEDP0054	T3_positive	Glutamine	Amino acids and derivatives	Amino acids and derivatives	C5H10N2O3	146.069	0.767	56-85-9	5961	HMDB0000641	5614	C00064	19976.1	16712.3	16346.2	15993	19830.1	16774.3	37726.9	26055.4	37800.3	39508	16696	17939.3	60842.1	60625.9	66903.4	3134.65	72045	104924	244355	195301	211222	61109.7	66853.8	62364.2	113420	123784	109558	289270	267686	260207	ko00220,ko00230,ko00240,ko00250,ko00470,ko00630,ko00750,ko00910,ko00970,ko01100,ko01230,ko01232,ko01240,ko02010
MW0142881	T3_positive	3-Deacetylsalannin	Terpenoids	Triterpene	C32H42O8	554.288	8.791	1110-56-1	14458886	-	-	-	24115.6	29682.6	20267.9	14129.9	9587.44	6448.7	13693.2	17993.2	16129.1	23923.2	27182.4	25175.2	7803.75	4120.26	3099.58	811.57	1737.81	1972.67	3951.43	2094.7	74.83	1673.2	1672.1	5005.33	1694.59	2196.38	3073.49	1276.43	6614.51	2099.12	-
MW0009792	T3_positive	Sulfamerazine	Benzene and substituted derivatives	Benzene and substituted derivatives	C11H12N4O2S	264.068	0.6098	127-79-7	5325	HMDB0015521	-	-	68525.9	23882.2	41743.3	32137.5	36179	37271.1	25061.7	36943.7	25107.3	71857.9	52940.5	60486.6	17411.4	64668.6	59836.3	53341.4	50461.6	58824.1	55238.2	67336.4	83190.9	47202.6	61025.8	53511.4	32125.9	67713.2	50361.6	36974.8	55854.3	67492	-
MW0118570	T3_positive	2-Hexylbenzothiazole	Benzene and substituted derivatives	Benzene and substituted derivatives	C13H17NS	219.108	2.3439	65718-88-9	12420234	HMDB0040032	-	-	27762.2	24090.6	30627.6	39905.8	39049.3	34946.8	29314.8	25119.5	25439.4	12855.1	24378.6	22661	2482.05	24158.6	22478	3133.45	17119.4	16469.6	13659.4	11880.4	2087.3	21667.1	18728.6	20896.7	19099.6	21368.4	18072.9	14488	15523	14179.2	-
MEDP0039	T3_positive	Betaine	Alkaloids	Alkaloids	C5H11NO2	117.079	0.8061	107-43-7	247	HMDB0000043	-	C00719	6.73064e+06	6.86594e+06	8.03306e+06	5.33988e+06	4.93088e+06	5.25354e+06	6.22238e+06	6.86252e+06	6.06074e+06	6.92327e+06	6.94325e+06	6.03093e+06	7.26981e+06	6.96358e+06	6.8705e+06	6.16191e+06	5.87578e+06	5.75694e+06	6.56364e+06	5.80336e+06	5.62674e+06	5.75954e+06	6.08004e+06	6.35193e+06	5.93678e+06	6.81273e+06	6.46988e+06	6.47194e+06	6.38567e+06	6.69193e+06	ko00260,ko01100,ko02010
MEDP0442	T3_positive	Choline Alfoscerate	Lipids	PC	C8H20NO6P	257.103	0.7736	28319-77-9	657272	HMDB0000086	370	C00670	3.444e+06	3.22315e+06	3.21759e+06	1.60648e+06	2.1165e+06	1.58814e+06	3.61738e+06	3.67281e+06	3.55908e+06	2.35174e+06	2.63344e+06	2.71144e+06	1.80966e+06	1.78938e+06	1.82667e+06	1.59645e+06	1.75211e+06	1.48896e+06	880672	1.07408e+06	1.01827e+06	2.1948e+06	2.25715e+06	2.17715e+06	2.00791e+06	1.82852e+06	1.88896e+06	1.60425e+06	1.51171e+06	1.25438e+06	ko00564,ko00565
MEDL02347	T3_positive	L-Phenylalanine	Amino acids and derivatives	Amino acids and derivatives	C9H11NO2	165.079	2.0664	63-91-2	6140	HMDB0000159	28	C00079	34094	32496.5	35100.3	23850.8	21890	22839	31893.5	35152	32467.9	38172.7	35779	35509.6	54307.7	51329.6	51849.1	85163.9	86242.9	87116.4	353842	346577	346146	51980.1	56795.9	55030.6	83614.7	74904.6	77648.2	429352	428879	441393	ko00360,ko00400,ko00460,ko00470,ko00940,ko00960,ko00966,ko00970,ko00999,ko01100,ko01110,ko01210,ko01230,ko02010
MEDP0251	T3_positive	Trigonelline	Alkaloids	Pyridine alkaloids	C7H7NO2	137.048	0.8254	535-83-1	5570	HMDB0000875	273	C01004	245813	232321	236587	120215	117204	112788	262617	267214	258821	192459	180956	182539	199144	181648	192945	194458	191292	194829	182931	177271	179451	185703	195557	196972	195920	190430	194772	181528	174187	176754	ko00960
MW0053495	T3_positive	Geranylcitronellol	Alcohol and amines	Alcohols	C20H36O	292.277	6.652	36237-66-8	5365870	HMDB0032147	-	-	78851.9	432848	481831	230016	55231.1	40183.5	44925.2	41369.1	72976.6	124223	77659.3	54857.7	48630.9	72829.3	63837.1	67370.6	87322.7	47805.1	83554.7	80792.3	151661	55596.6	66104.4	80544.2	48106	35559.3	43534	53462.5	64645.4	56965.3	-
MEDN0455	T3_positive	Guanine	Nucleotides and derivatives	Nucleotides and derivatives	C5H5N5O	151.049	1.2186	73-40-5	135398634	HMDB0000132	-	C00242	46347.9	48727.6	43519.5	55242.6	56822.1	56875	73779.8	32606.1	70461.9	54604.7	51392.5	44621.8	71678.9	70584.6	70105.6	96385.6	95210.5	95769.6	4032.94	83564.8	79612.9	78805.6	82792.7	77561.6	91332.2	81194.1	85800.4	76648.2	77782.5	75383.1	ko00230,ko01100,ko01232
MW0011264	T3_positive	(3R,7R)-1,3,7-Octanetriol	FA	Others	C8H18O3	162.126	8.7714	217650-11-8	85279741	HMDB0033625	-	-	109422	112217	95853.7	106144	108205	95744.2	112365	93243.9	93972.1	100045	102586	107019	112851	103164	102559	102245	97151.6	105848	103463	91727.8	96685.5	103650	99351.7	99255.6	99117.3	100367	94654.1	106562	102653	96714.9	-
MEDP0011	T3_positive	L-Lysine	Amino acids and derivatives	Amino acids and derivatives	C6H14N2O2	146.106	0.6884	56-87-1	5962	HMDB0000182	5200	C00047	6796.24	6864.79	6282.47	3364.64	3505.11	3905.82	7077.6	9543.41	8139.25	2651.43	6748.29	4372.69	13025.4	11010.8	12842	14893.2	14123.4	16558.3	14612.6	11999.6	11833.8	12960.4	12205.3	14927.3	13653	18080.4	15441.7	20106.9	18021.6	19008	ko00300,ko00310,ko00470,ko00780,ko00960,ko00970,ko01100,ko01110,ko01210,ko01230,ko02010
MW0012956	T3_positive	PC(16:0/20:4(5Z,8Z,11Z,14Z))	GP	PC	C44H80NO8P	781.562	8.7714	35418-58-7	10747814	HMDB0007982	-	-	168635	166422	153103	82807	41474	17149.4	51941.4	58547.5	133313	253779	263122	255470	178985	171511	185399	277554	196137	196409	202936	147705	173206	166400	90096.9	143554	156355	187535	189294	234849	265830	226963	-
MEDP0017	T3_positive	L-Histidine	Amino acids and derivatives	Amino acids and derivatives	C6H9N3O2	155.07	0.7082	71-00-1	6274	HMDB0000177	21	C00135	9995.17	12534.3	13507.7	6270.21	7211.6	5026.25	13017.2	14928.6	12895.3	10388.4	9022.37	10270.2	18614.6	16798.8	13538.8	21529.6	24381.4	26895.9	52992.1	55944.2	56209.5	19656.8	15441.3	20708.1	31416.2	33426.3	32280.5	78030.6	80648.8	80163.3	ko00340,ko00410,ko00470,ko00970,ko01100,ko01110,ko01230,ko02010
MEDL00809	T3_positive	Tryptamine	Alkaloids	Plumerane	C10H12N2	160.1	2.9875	61-54-1	1150	HMDB0000303	-	C00398	2201.36	2285.51	2492.4	1045.09	1016.05	924.73	2063.82	2130.28	32.04	2052.51	53.21	2366.42	2300.73	2633.01	2359.24	643.64	718.71	671.84	13366	13342.2	15376.4	2577.29	2365.1	2533.07	5007.37	3815.21	4582.88	15595.3	15853.6	16271.3	ko00380,ko00901,ko01100,ko01110
MEDP0179	T3_positive	Uridine	Nucleotides and derivatives	Nucleotides and derivatives	C9H12N2O6	244.07	1.2978	58-96-8	6029	HMDB0000296	90	C00299	15557.2	14311.8	14440.3	10243.5	12071.5	13520	19096.4	17519.3	18894.3	18106.4	20767	12838.5	16913	13847.6	19050.6	30306.7	27337.9	28184	18893	22135.7	20295.5	27449.5	21183.8	23217	23130.5	37141.5	38236.7	28179.5	30701	29843.2	ko00240,ko01100,ko01232,ko02010
MEDN0006	T3_positive	L-Tyrosine	Amino acids and derivatives	Amino acids and derivatives	C9H11NO3	181.074	0.8518	60-18-4	6057	HMDB0000158	34	C00082	25749.6	21713.2	23465.2	13699.9	11219.3	14459.5	14657.5	21863.3	16980.5	12852	19006.4	19133.3	34624.2	28246.2	32513.3	45625.8	41257.3	42700.5	117238	110600	110085	34240.6	42926.4	36514.1	58960.7	63672.2	37678.2	146941	144874	144462	ko00130,ko00261,ko00350,ko00360,ko00400,ko00460,ko00730,ko00940,ko00950,ko00965,ko00966,ko00970,ko00999,ko01100,ko01110,ko01210,ko01230,ko01240
MEDP0401	T3_positive	5'-Deoxy-5'-(Methylthio) Adenosine	Nucleotides and derivatives	Nucleotides and derivatives	C11H15N5O3S	297.09	3.1248	2457-80-9	439176	HMDB0001173	3425	C00170	20126.5	19525.5	21201.2	28389.3	28895.4	28985.1	30264.3	29178.7	29873.4	19799.5	17623	18428.4	15026.8	21327.7	9085.01	27560.8	27665.6	25848	56838.5	63293.2	67248.4	10905.2	22920.1	21458.5	41069.4	38663.5	38931.6	115674	60944.8	113158	ko00270,ko00908,ko01100
MEDP0034	T3_positive	3-Methyl-L-histidine	Amino acids and derivatives	Amino acids and derivatives	C7H11N3O2	169.085	0.7082	368-16-1	64969	HMDB0000479	5466	C01152	125606	127119	128664	48550.1	51943.1	50848.9	77267.5	80071.5	70832.6	89846.8	88321.8	87662.9	114459	115277	121958	111234	116434	119875	112546	113639	109169	116333	111571	121991	119534	126486	115720	118411	114753	110371	ko00340,ko01100
MEDP2105	T3_positive	3,6,9,12,15,18,21-Heptaoxatricosane-21,23-diol	Benzene and substituted derivatives	Benzene and substituted derivatives	C16H34O9	370.22	3.5957	5117-19-1	78798	-	-	-	1.43746e+06	726696	1.51058e+06	1.23581e+06	1.8866e+06	904061	911922	728716	1.11816e+06	1.03698e+06	1.06417e+06	924154	916107	897264	605408	776433	638155	1.05332e+06	820743	921474	654766	581855	1.15635e+06	971071	561446	595905	1.28e+06	649221	1.00534e+06	1.03619e+06	-
MEDN0431	T3_positive	N2,N2-Dimethylguanosine	Nucleotides and derivatives	Nucleotides and derivatives	C12H17N5O5	311.123	2.3777	2140-67-2	135501639	HMDB0004824	-	C74036	6635.29	7247.1	4279.41	8483.87	8109.99	7643.39	8908.23	8085.2	8522.87	6971.41	6720.89	6375.52	9774.52	8782.02	9576.14	10915.9	11027.9	11494.8	9825.05	10848.9	6855.16	10663	11504	11503.2	11705	10882	10275	9080.62	9183.86	4693.03	-
MEDP0453	T3_positive	Indole	Alkaloids	Plumerane	C8H7N	117.058	2.6888	120-72-9	798	HMDB0000738	286	C00463	107239	124208	110937	97930.7	99879.4	103110	101421	106925	101570	118440	102613	112030	108872	111752	111605	113252	108412	110921	127288	123219	130046	105644	107974	112920	114306	112282	102627	144866	134403	142615	ko00380,ko00400,ko00402,ko00999,ko01100,ko01110
MEDN0428	T3_positive	Succinyladenosine	Nucleotides and derivatives	Nucleotides and derivatives	C14H17N5O8	383.108	2.2696	4542-23-8	165243	HMDB0000912	-	-	44231.1	41684.9	46059.6	40516.9	40359.5	39011.6	46339.4	45956.4	46552.8	48810.7	48216.2	46592.2	58417.6	55803.1	61977	45977.7	42219.5	46068.2	47741.7	46002.4	45984.7	38126.4	37208.2	38343.8	33502.9	34553.6	32248.3	26381.4	34020	34329.1	-
MEDL02023	T3_positive	Asparagine	Amino acids and derivatives	Amino acids and derivatives	C4H8N2O3	132.054	0.767	70-47-3	6267	HMDB0000168	14	C00152	309170	294351	308347	247143	206215	220091	245116	247891	260620	287295	274085	263139	240975	228842	246802	196822	203191	213885	128632	130790	125450	261842	262620	242947	181546	183847	175254	108587	110028	124463	ko00250,ko00460,ko00970,ko01100,ko01110,ko01230
MW0114590	T3_positive	Hexaethylene glycol	Alcohol and amines	Alcohols	C12H26O7	282.168	3.0304	2615-15-8	17472	HMDB0061822	-	-	82426.3	43811.1	81491	66230.3	68374.9	37442.3	53916.9	72059.8	77263.6	87287.8	54243.6	46749.6	51364.8	62891	38021.1	29836	29135.2	50113	25170	40951.2	16357.4	49248.4	72231.1	30582.4	17795.3	39947.8	63625.8	48821.4	55173.8	44758.1	-
MEDL02681	T3_positive	6-Deoxyfagomine	Alkaloids	Piperidine alkaloids	C6H13NO2	131.095	1.2978	197449-09-5	57449463	HMDB0036382	-	-	34296.4	34109	35789.1	22197.1	21304	19537	30934.5	32713.9	30709.7	36668.2	30403.4	30637.6	55173.2	59715.9	44238.8	72933	72217.1	76562.7	430824	419024	442403	57314.2	71683.7	70840.5	106396	96071.5	89042.6	471351	474137	480582	-
MEDP0022	T3_positive	L-Proline	Amino acids and derivatives	Amino acids and derivatives	C5H9NO2	115.063	0.8254	147-85-3	145742	HMDB0000162	29	C00148	76587.3	90315.8	94447.1	45359.3	42794.7	41565.8	93759.6	90030.3	90903.9	87461.1	84509.6	80774.4	84437.6	82427.4	87483.8	83406.3	92663.3	91908.5	170679	150254	140245	79121.4	87379	105385	98098.8	106256	95301.1	185082	190926	219546	ko00330,ko00470,ko00970,ko01100,ko01110,ko01230,ko02010
MEDP1126	T3_positive	D-(-)-alpha-Phenylglycine	Amino acids and derivatives	Amino acids and derivatives	C8H9NO2	151.063	2.0637	875-74-1	70134	-	-	-	87556.6	82612.6	94539	58048.5	55466.1	53884.5	79305.5	87166.7	87824.3	99952.7	89261.6	88207.6	137638	133554	133938	225621	223563	224087	913053	870324	888296	138195	141650	139624	213634	193259	195926	1.05529e+06	1.05595e+06	1.09779e+06	-
MEDP0545	T3_positive	2-Pyrrolidinone	Heterocyclic compounds	Heterocyclic compounds	C4H7NO	85.0528	1.2978	616-45-5	12025	HMDB0002039	6452	C11118	28588.4	27256.7	26241	18694.2	29860.4	14083.8	41363.1	40721.1	41977.2	33338.9	38636.4	22813.3	12788.1	21072.4	39855.5	55299.8	50721.9	51881.8	37979.6	37806.2	32042.2	42363.6	42601.9	33967.3	35432.3	65022.8	60971.6	47888.3	48409.5	47842.3	-
MW0119326	T3_positive	3-(3-dimethylaminopropyl)-4-hydroxy-N-(4-pyridin-4-ylphenyl)benzamide	Alcohol and amines	Amines	C23H25N3O2	375.195	2.0244	172854-55-6 | 159533-26-3	128018	-	-	-	17163.6	10948.1	13101.2	960.47	2433.82	972.02	10045.2	10132.4	12149.6	12439.5	8597.07	8967.81	7831.18	14165.1	10796.3	11925.2	9944.23	10821.1	9325.36	7962.54	6908.99	7929.28	9774.5	9103.83	12020.7	11783.4	10552.9	13397.5	10867.9	9825.42	-
MEDL01930	T3_positive	Bis-ferulamidobutane	Alkaloids	Phenolamine	C24H28N2O6	440.195	5.2197	42369-86-8	5321825	HMDB0033468	-	-	7720.74	5730.62	5704.57	6432.15	4224.03	5968.39	6468.38	9042.18	849.98	20822.4	19918.7	17714.2	21431.1	20583.7	19947.5	16372.1	18383.8	17943.5	11810.3	12735.2	13920.8	19730.4	22984.4	21655	17333.7	16734.2	20277.5	11753.8	14507.2	14693.4	-
MEDP1310	T3_positive	4-Hydroxy-l-tryptophan	Amino acids and derivatives	Amino acids and derivatives	C11H12N2O3	220.085	2.6012	25242-90-4	85479	-	-	C21777	44358.4	28745.9	50280.3	19295.5	20971.7	18942	42721.9	24854.3	40529.8	47340.2	43692	45462.5	50359.6	48461.4	53988.1	58241	51883	53692.4	94462.8	92209.4	90328.6	52352.9	51717.9	50874.8	32470.8	53743.3	55200	108782	109784	112055	ko00901
MW0103666	T3_positive	Telbivudine	Nucleotides and derivatives	Nucleotides and derivatives	C10H14N2O5	242.09	2.3285	3424-98-4	159269	HMDB0015394	-	-	968.69	1713.52	2292.93	3956.98	4142.87	3606.3	2098.13	333.82	1576.76	1542.03	848.43	1940.51	715.92	2213.32	1507.61	1343.57	459	2147	525.44	553.86	4245.49	1205.07	1225.86	2221.43	1169.87	1236.02	1327.03	838.24	931.84	789.9	-
MEDN1562	T3_positive	Monobutyl phthalate	Others	Lactones	C12H14O4	222.089	7.2384	131-70-4	8575	HMDB0013247	-	-	36983.7	48229.1	32411.4	30865.8	29134	41014.6	37157.2	34257.1	31399.7	36235.3	31652.8	41048.9	35243.2	33710.2	42257.6	67665.5	41270.8	34967.2	47531.3	49807	45860.4	42892.9	42028.7	45073.4	46318.1	36292.1	45778.6	42726	40829.7	51420.4	-
MEDP1077	T3_positive	2'-O-Methyladenosine	Nucleotides and derivatives	Nucleotides and derivatives	C11H15N5O4	281.112	2.3186	2140-79-6	102213	HMDB0004326	58235	-	19813.8	21290.9	21690.5	36593.4	36994.9	36728.4	35103.9	35304.3	33470.7	22547.8	19552.8	20831.3	51930.8	53396.6	56738.5	80838.1	82466.2	69451.8	61498.7	58652.1	60537.6	60986.4	64113.3	66417.4	76934	77368.9	72078.7	51129.7	65639.7	61777.1	-
MEDP1315	T3_positive	Quinoline	Alkaloids	Quinoline alkaloids	C9H7N	129.058	2.6139	91-22-5	7047	HMDB0033731	-	C06413	27561.6	27968.8	29068.5	13411.3	17249.7	13774.5	24709.2	30284.8	25244	27004.4	23813.5	26740.9	28435.1	29403.8	38785.5	32145.7	30998.4	36744.2	52635.6	50474	50804.8	29340	30314.7	29857.8	32137.4	34624.1	32884.5	61088.6	58952	68087.8	-
MEDL02307	T3_positive	p-Coumaroylagmatine	Alkaloids	Phenolamine	C14H20N4O2	276.159	2.771	7295-86-5	5280691	HMDB0033460	-	C04498	126863	100422	135294	16960.8	16739.2	15589.2	72588.9	74176.8	68718.3	116250	110464	115621	92029.7	95638.7	96093	93633.9	90249.6	80822.3	88030.8	68576.5	96153.8	89066.4	92561.1	90877.9	88063.3	90824.6	83869.6	88828.4	87234.1	85916.6	ko00999,ko01100,ko01110
MEDL00575	T3_positive	L-Isoleucine	Amino acids and derivatives	Amino acids and derivatives	C6H13NO2	131.095	0.8254	73-32-5	6306	HMDB0000172	5193	C00407	14564.2	17177.2	18625.6	9012.65	10873.2	13515.9	26734.3	25514.9	23858.8	5322.26	11232.4	11792.8	12494.8	12729.4	15730.9	18629.1	15247.6	15741.5	43898	42209.2	47053.6	12654.9	10230	13636.9	19545	24547.8	24513.3	80185.6	84623.1	83658	ko00280,ko00290,ko00460,ko00960,ko00966,ko00970,ko01100,ko01110,ko01210,ko01230,ko02010
MEDP1847	T3_positive	5-Hydroxymethyl-2-furancarboxaldehyde	Others	Aldehyde compounds	C6H6O3	126.032	0.8254	67-47-0	237332	HMDB0034355	-	C11101	78725.4	83837.3	90210	63420.1	58473.7	57956.4	67627.6	70059.7	84683.6	77803.8	82504.3	76662.9	70974.7	73158.6	79489.4	62338.8	56897.8	71834.3	55921.4	51405.7	52771.3	65167.9	64996.8	65164.4	57988.1	58158.5	60031.4	49941.1	47242	55656.9	-
MEDP1339	T3_positive	LPC(18:1/0:0)	Lipids	LPC	C26H53NO7P	522.356	7.0426	3542-29-8	53480465	HMDB0010385	-	-	131345	134420	135377	148380	171476	113512	161156	165165	86037.1	152837	125472	110964	101283	130814	115130	107809	95060	99697.1	75970.2	83924.1	95890	83805	129700	120805	52522.1	108487	103182	108462	135554	108037	-
MEDN0551	T3_positive	3-Indoleacrylic acid	Alkaloids	Plumerane	C11H9NO2	187.063	2.6139	29953-71-7	5375048	HMDB0000734	-	-	397347	403367	436105	114335	115506	112222	294149	300044	295780	392148	343732	362830	402164	387996	412256	420892	409085	400914	890159	851822	880741	397567	406343	398826	432760	418192	408603	1.15798e+06	1.10962e+06	1156081	-
MEDP0507	T3_positive	2-Hydroxycinnamic acid	Phenolic acids	Phenolic acids	C9H8O3	164.047	1.2428	614-60-8	637540	HMDB0002641	6727	C01772	1624.24	1060.7	178.64	839.31	101.65	545.65	3579.92	264.78	978.68	3896.1	187.42	129.4	7372.03	2522.38	501.61	8147.69	8628.49	8113.64	235.54	428.87	295.58	356.09	296.06	2825.16	254.22	452.41	1232.97	510.19	620.76	537.99	ko00360,ko00999,ko01100,ko01110
MEDN0422	T3_positive	2'-Deoxyadenosine	Nucleotides and derivatives	Nucleotides and derivatives	C10H13N5O3	251.102	2.0244	958-09-8	13730	HMDB0000101	3382	C00559	5844.57	5517.12	4602.43	8100.58	7098.67	7037.01	3382.26	3465.12	5196.16	10539.7	10668.3	10582.2	16288.2	16352.6	15064.9	14024.8	14100.4	18304	17340.8	16035.1	17804	19636.1	21170.7	20777.8	21646.7	17375.6	19098.5	15715.8	16754.5	16266.6	ko00230,ko01100,ko01232,ko02010
MEDP1083	T3_positive	Oxypurinol	Heterocyclic compounds	Heterocyclic compounds	C5H4N4O2	152.033	1.2685	2465-59-0 | 184764-63-4 | 187486-05-1 | 187486-06-2	135398752	HMDB0000786	-	C07599	9003.68	7963.23	9651.94	145.88	1612.34	14146.5	9745.27	8939.84	20778.4	8932.4	11379.1	8609.34	11500.9	11185.6	21788.7	25814.8	23540.9	10762	12030.4	10175.4	13363.9	8892.39	9074.19	11763.8	9277.91	22325.3	13622.7	12519.9	7090.9	12480.4	-
MEDN1545	T3_positive	Guanosine-5'-monophosphate	Nucleotides and derivatives	Nucleotides and derivatives	C10H14N5O8P	363.058	1.3764	85-32-5 | 128952-18-1 | 29593-02-0	135398631	HMDB0001397	-	C00144	900.42	749.61	704.31	442.53	701.97	942.14	1124.24	334.86	2173.71	8897.43	9086.66	7585.62	8312.28	8752.47	8646.89	5725.09	4964.56	4354.6	2517.49	1915.35	630.84	12087.4	12559	11354.4	5442.18	5278.02	5935.82	1264.73	2599.72	900.92	ko00230,ko01100,ko01232
MEDP0125	T3_positive	Choline	Alkaloids	Alkaloids	C5H14NO+	104.108	0.7279	62-49-7	305	HMDB0000097	56	C00114	1.02815e+06	1.05861e+06	1.11705e+06	512406	510678	484506	913828	932140	885997	816347	851801	831611	1.27237e+06	1.27432e+06	1.31555e+06	1.1873e+06	1.2257e+06	1.22887e+06	1.15006e+06	1.11636e+06	1.07304e+06	1.09806e+06	1.10283e+06	1.19804e+06	1.18441e+06	1.35891e+06	1.23669e+06	1.15501e+06	1.1344e+06	1.10417e+06	ko00260,ko00564,ko01100,ko02010
MEDL00586	T3_positive	Arginine	Amino acids and derivatives	Amino acids and derivatives	C6H14N4O2	174.112	0.7082	74-79-3	6322	HMDB0000517	5502	C00062	349237	346519	366077	167106	176529	181229	420171	429287	408679	271414	271541	256403	400044	386418	413504	404960	437423	439979	514522	505390	489077	394711	392481	426892	447195	507885	452518	706194	727831	694304	ko00220,ko00261,ko00330,ko00470,ko00970,ko01100,ko01110,ko01230,ko02010,ko04148
MW0013543	T3_positive	1-hexadecanoyl-2-(9Z,12Z-octadecadienoyl)-sn-glycero-3-phosphoethanolamine	GP	PE	C39H74NO8P	715.515	8.7838	26662-95-3	9546747	HMDB0008928	-	-	6812.34	16418	10502.6	18048.6	43413.8	30529.2	32858.2	35128	25957.3	30347.7	44655	45269.8	61225.2	54408.7	38797.3	38358.5	31627.7	23101.3	27499.8	38417.3	36183.8	35877.1	40270.9	55224.7	60861.1	48005.1	38024.5	27865.1	26876.8	28443.3	-
MEDP0646	T3_positive	2,3-Dihydrobenzofuran	Benzene and substituted derivatives	Benzene and substituted derivatives	C8H8O	120.058	1.4746	496-16-2	10329	HMDB0013815	-	-	8443.81	8003.13	9091.1	1900.71	1624.05	1418.69	5732.42	5816.45	5471.24	7632.41	7052.42	7352.38	6756.69	6915.98	3192.48	7521.68	6904.17	7743.31	19307.1	18947.1	63209.7	6702.53	7220.62	6817.86	8886.45	7938.83	7706.27	38550.7	37916.7	41816	-
MEDP1803	T3_positive	p-Synephrine	Alkaloids	Phenolamine	C9H13NO2	167.095	0.8845	94-07-5	7172	HMDB0004826	7088	C04548	19810.4	23911.8	23663.8	1494.37	1655.19	812.72	6708.91	12226.9	8297.57	18565.1	11527.7	13320.5	21036.5	15678	22051.2	9244.79	15181.2	13578.3	10293.6	16443.8	9202.11	10640	19210.8	12507.5	19463.6	6304.52	11236.7	18223.2	17216.5	22572.6	-
MEDP2113	T3_positive	2-Phenylpropylamine	Benzene and substituted derivatives	Benzene and substituted derivatives	C9H13N	135.105	2.2598	582-22-9	11398	-	-	-	49.83	27.69	30.6	46.14	60.08	38.34	47.1	20.53	27.41	15.95	33.67	37.91	66.21	74.02	46.21	1512.37	1594.4	1657.33	2845.92	2927.75	2730.85	113.31	92.81	12.9	1622.81	1532.07	1538.56	2162.54	2142.93	2210.1	-
MEDL02312	T3_positive	Nb-p-Coumaroyltryptamine	Tryptamines,Cholines,Pigments	Tryptamines	C19H18N2O2	306.137	5.28	53905-12-7	5458878	HMDB0041518	-	-	10668.8	11354.6	12504.2	10520.1	8278.76	8797.52	9572.49	7747.15	11110.8	14579.1	10647.6	10798.6	10453.5	11540.7	11524.7	11308	12000.4	3188.04	11069	11138.9	10735.5	10786.5	13396	14714.5	15487.1	13570.1	11800.9	14369.5	14905	16341.3	-
MEDP0322	T3_positive	L-Homoserine	Amino acids and derivatives	Amino acids and derivatives	C4H9NO3	119.058	0.7866	672-15-1	12647	HMDB0000719	5687	C00263	32793.7	32255.6	33149.3	25663.7	21397.2	23886.3	33544.7	33381.4	35261.4	29738.2	27328.9	24117	27745.5	27532.5	25989.2	43498.4	43245.9	43055.8	87588.5	93565.3	87777.2	28284.3	30025.5	33638.3	45276.9	50140.7	46545.7	81395.2	78388.2	82946.9	ko00260,ko00270,ko00300,ko00920,ko01100,ko01110,ko01230
MEDP0881	T3_positive	Phosphocholine	Alkaloids	Alkaloids	C5H15NO4P+	184.074	0.7963	107-73-3	1014	HMDB0001565	6326	C00588	26841.6	4638.11	7728.79	5557.62	294.58	5362.15	7667.19	7580.92	4740.56	8809.22	6077.14	4425.57	692.9	1393.7	11527.5	24845.9	13213.3	42885	53931.2	92784	79337.8	12617	17507.4	22719.8	123184	157787	104703	178241	170006	184549	ko00564,ko01100
MEDL02022	T3_positive	N-Methylserotonin	Alkaloids	Plumerane	C11H14N2O	190.111	1.9853	1134-01-6	150885	HMDB0004369	7056	C06212	6749.87	5785.46	6660.37	203.27	103.05	2293.34	4074	4453.47	3023.26	6880.17	5515.44	5404.69	5009.04	5408.72	5262.9	5632.94	5616.88	5761.75	9455.71	10099.7	11328.4	4150.81	5148.34	2521.75	5109.45	5392.54	5581.65	13730.9	12981.9	16754.5	ko00380
MEDL01887	T3_positive	2-Hydroxybenzaldehyde	Phenolic acids	Phenolic acids	C7H6O2	122.037	3.949	90-02-8	6998	HMDB0034170	-	C06202	5749.82	6705.21	6463.12	3294.55	3296.94	3509.87	4955.19	12262.1	4720.85	6164.32	5852.92	8149.55	6209.83	5715.19	6079.14	6481.93	12868.5	6549.95	7091.87	7097.6	7249.56	5996.74	4772.43	5487.88	12335.6	6510.36	6118.86	7264.51	6756.85	7259.19	ko01100
MW0055124	T3_positive	3-(11,12-Dihydroxy-15,19-dotriacontadienyl)-5-methyl-2(5H)-furanone, 9CI	FA	Others	C37H66O4	574.496	8.791	185336-15-6	131750907	HMDB0029795	-	-	40100.8	37129.6	27983.8	39128.6	52251.1	29026.3	45835.4	26748.1	19480.3	15285.4	19229.9	22849.3	24624	23022.6	18140.5	25516.3	26309.3	14621.3	30441.8	16035.1	26270.9	19831.2	17345.9	18415.1	22724.6	28751.7	26464.5	17723.7	19536.6	28804.4	-
MW0005118	T3_positive	4-Hydroxyphenylacetaldehyde	Benzene and substituted derivatives	Benzene and substituted derivatives	C8H8O2	136.052	2.0833	7339-87-9	440113	HMDB0003767	-	C03765	18106.4	21535.9	18302.3	15732.8	17582.5	7785.56	18030.2	19510.8	18935.7	14761.7	8772.76	19898.3	22169.2	22067.6	16372.9	21757	16688.9	23537	19492.2	19576.9	20245.1	12485.8	26347.7	14087.1	26618.1	15853.9	15890	16750.9	20359.2	22063.6	ko00350,ko00950,ko01100,ko01110
MEDP1122	T3_positive	1-Hexadecanoyl-sn-glycerol	GL	DG	C19H38O4	330.277	8.057	32899-41-5	3084463	HMDB0011564	-	-	210113	142031	207667	183636	166644	214079	184941	159494	174139	132525	149744	140482	148926	174947	166676	216116	147299	175977	144002	154508	128231	171106	193842	189740	175684	126142	133877	124212	126197	136822	-
MEDP0437	T3_positive	Ergothioneine	Alkaloids	Alkaloids	C9H15N3O2S	229.089	0.8648	497-30-3	5351619	HMDB0003045	53	C05570	187342	99669.2	118386	44539	40112.7	52019.2	29216.9	14973.4	23704.7	58250.6	70271.9	72416.9	134581	24995.2	143797	4105.7	126888	120402	127027	123929	133946	124479	122189	127199	116348	121609	134271	136781	91723.8	122662	ko00340,ko01100
MW0150724	T3_positive	Helianthoside A	Organic acids	Organic acids	C53H86O21	1058.57	5.5108	139164-70-8	441930	HMDB0040945	-	C08956	2097.5	2842.56	1647.22	10241.9	6579.61	8354.77	8070.42	4382.23	7147.86	2922.09	4571.94	4158.59	5581	12078.6	5208.02	4598.63	8084.85	3623.64	5843.96	7362.73	3691.08	996.57	2184.7	6165.81	2076.72	3153.05	6869.5	1119.19	1591.23	4812.92	-
MEDN0137	T3_positive	1-Methyladenine	Nucleotides and derivatives	Nucleotides and derivatives	C6H7N5	149.07	0.9434	5142-22-3 | 4121-42-0	135398646	HMDB0011599	-	C02216	33633.8	27084.3	5929.09	8120.27	12399.4	3507.63	33703.6	26335.9	42182.1	10218.1	26607.4	21375	26424.2	25368.8	35355.8	28500.2	28093.6	36738.8	16417.3	14773.4	21414.6	7437.69	20845.6	11064.4	28359.7	12231.4	24323.3	17235.3	18612.3	20494.1	-
MW0062288	T3_positive	methyl 5'-oxo-1-[3,4,5-trihydroxy-6-(hydroxymethyl)oxan-2-yl]oxy-4'-[1-[3-[4-[3,4,5-trihydroxy-6-(hydroxymethyl)oxan-2-yl]oxyphenyl]prop-2-enoyloxy]ethyl]spiro[4a,7a-dihydro-1H-cyclopenta[c]pyran-7,2'-furan]-4-carboxylate	Others	Lactones	C36H42O19	778.232	5.4201	80396-57-2	3563944	-	-	-	18668.9	18860.5	18168.2	11997.8	6943.39	5807.79	13731.6	11947.9	11322.3	12706.2	12782.4	13788.7	14117.7	13277	12565.2	12696.7	13608.7	16855.3	13147.9	16134.7	13931	16494	19068.8	20047.7	18093.4	15987	19648.6	19790.8	21215.9	18904.8	-
MEDL02710	T3_positive	Indole-3-acetamide	Alkaloids	Plumerane	C10H10N2O	174.079	2.6139	879-37-8	397	HMDB0029739	-	C02693	12367.9	11779.6	12678.9	5171.39	5374.5	5424.21	11378.6	11047.4	11324.1	12282.2	11535	11772.3	12810.1	11815.5	13528.6	13439.5	13289.3	13368.1	23374.5	23016.6	22240.8	13270.8	13613.9	13129.4	13808	14827.1	13157	25187.6	27631.6	27166.9	ko00380,ko01100
MW0063351	T3_positive	Methyl ricinoleate	FA	Others	C19H36O3	312.266	8.791	141-24-2 | 41989-07-5	5354133	-	45190	-	105199	98583.9	75852.1	120047	114509	64984.4	130772	82037.4	83718.3	97942.6	118901	94796.6	99639.9	94778.4	56688.9	81984.3	105883	71592.5	94485.3	105638	110233	126810	99160.9	88688.7	78255.6	65022.6	98883.4	74336.5	91011.7	102712	-
MEDP0128	T3_positive	Diethanolamine	Alkaloids	Alkaloids	C4H11NO2	105.079	0.8254	111-42-2	8113	HMDB0004437	3239	C06772	46358.7	56630.2	56342.5	25285	22074	25183.2	50422.5	63138.6	58047.7	48086	51573.7	45327.2	52530	53332.1	53873.4	47303	54259.4	56025.2	87511.3	89723.3	70689.7	41117.8	40881.9	54985.2	54832.8	64948.5	56108.8	100191	109490	117736	ko00564
MEDP1667	T3_positive	Phe-Glu	Amino acids and derivatives	Amino acids and derivatives	C14H18N2O5	294.122	2.9875	3617-45-6	151134	HMDB0028994	23833	-	695684	697594	750385	402112	352642	378591	567224	626023	598912	629522	576339	597405	474125	490706	16780.8	449361	17914.2	471774	666624	621958	686849	826130	866385	888158	913219	904085	873259	1.45289e+06	1.38157e+06	1.39927e+06	-
MEDP1600	T3_positive	4-Propylphenol	Benzene and substituted derivatives	Benzene and substituted derivatives	C9H12O	136.089	8.7714	645-56-7	12580	HMDB0032625	-	C14311	12475	12637.7	10895.2	9046.44	8790.29	10596.8	12608.5	12417.6	9994.73	9675.88	11302.6	12358.8	11723.8	10941.3	10919	8070.76	10692.7	11498.1	8031.91	13757.7	9079.64	10224.6	10649	13633.8	8474.98	9073.6	9126.82	12650.8	12516.8	10638.6	-
MW0125501	T3_positive	N,N-Diethyltryptamine	Tryptamines,Cholines,Pigments	Tryptamines	C14H20N2	216.163	2.6926	61-51-8	6090	-	-	-	46769.4	12690.7	45702.2	32138.2	5538.84	9482.08	35555.3	15723.2	18081.5	48567.6	23228	16392.7	32385.2	28526.9	20335.3	47022.6	25354.3	12685.2	36705.3	37277.9	1473.56	47116	35440.2	13893.9	28667.4	30716.2	25639.2	42417.5	39977.6	19349.7	-
MEDN0234	T3_positive	Globotriose	Others	Saccharides	C18H32O16	504.169	0.8061	1109-28-0 | 33404-34-1 | 66580-68-5	871	HMDB0001262	-	C00420	205393	219574	231952	187852	188669	209698	177993	189867	169780	185909	168594	188303	209396	205228	206177	133816	127056	141066	57027.5	56786.1	73820.3	179020	213645	206672	159885	168980	172952	75868.5	86156.1	37431.5	-
MEDP1231	T3_positive	Folic acid	Others	Vitamin	C19H19N7O6	441.14	2.5074	59-30-3	135398658	HMDB0000121	-	C00504	563278	551526	588121	270025	259784	253389	409637	408609	426272	534823	451495	483705	411394	423275	423183	414073	412427	426228	464783	439807	455478	376953	384391	373687	381561	367476	336201	410439	390039	408697	ko00670,ko00790,ko01100,ko01240
MEDP0212	T3_positive	N-Acetylserotonin	Alkaloids	Plumerane	C12H14N2O2	218.106	2.1027	1210-83-9	903	HMDB0001238	366	C00978	325436	283250	309896	31144.3	21333.2	22527.6	138792	154209	149360	212882	173521	231284	160718	148472	144119	160483	166308	181810	159608	154519	159186	154516	174191	160272	162721	124145	127631	147354	164481	153038	ko00380,ko01100,ko01110
MW0143034	T3_positive	3-Methoxyestra-1,3,5(10)-triene-16,17-dione 16-oxime	Others	Ketone compounds	C19H23NO3	313.168	2.142	40822-17-1	9561554	-	-	-	11.59	3.67	117.71	15.04	10.14	2.93	3.98	10.96	5.8	9.09	1.67	3.08	16.34	3.18	16.57	315.05	261.62	412.18	3336.3	1999.55	2044.96	5.22	2.51	21.11	106.26	73.22	186.95	611.92	473.66	680.07	-
MEDP1271	T3_positive	Bis(2-ethylhexyl) phthalate	Phenolic acids	Phenolic acids	C24H38O4	390.277	7.8498	117-81-7 | 15495-94-0 | 8033-53-2 | 50885-87-5 | 82208-43-3	8343	-	263643	C03690	28217.5	25097	26557.7	30063.6	30039.4	28522.4	35354	32336.7	33188.1	33591.4	33746.2	28852	31804.4	21964.5	16848.4	21452.4	22940.5	18033.4	19786.2	22502.3	19348.6	28778.1	26206.5	43168	23096.6	22218.3	25492.3	21953.4	22854	23525.4	-
MEDN0400	T3_positive	gamma-Linolenic Acid	Lipids	Free fatty acids	C18H30O2	278.225	6.9449	506-26-3	5280933	HMDB0003073	386	C06426	240626	252157	236412	215319	221786	277139	157529	161308	175354	314572	289769	256178	313329	289251	307688	309471	261442	315322	253022	215543	228217	310673	325150	340410	288908	283526	247709	231670	235534	248264	ko00591,ko01040,ko01100
MW0107641	T3_positive	L-Acetopine	Amino acids and derivatives	Amino acids and derivatives	C8H16N4O4	232.117	0.8449	18416-86-9	22675590	HMDB0039111	-	-	14917.1	13552	13914.2	8526.24	8866.44	7804.7	13792.7	11338.1	12831.6	14487.4	12009.1	8635.59	12082.7	12366.3	3571.91	3946.65	2804.63	11323.4	3510.07	3241.36	3061.84	11600.9	6443.24	3813.24	5246.07	3643.41	7267.67	5332.42	6654.64	2682.31	-
MEDP1660	T3_positive	Bis(2-ethylhexyl) adipate	Others	Lactones	C22H42O4	370.308	8.7714	103-23-1	7641	HMDB0040270	-	C14240	40897.3	18590.3	16773.1	39356	42645.6	36674	19969.9	39272.2	29714.3	15211.4	32223.2	29599.4	47039.1	32219.5	38045	19169.2	39159.6	17988.9	48518.8	25633.4	33166.4	31356.1	36015.3	17218.3	17783.8	20493.6	39322.4	60911.8	41998.8	38977.3	-
MEDP0598	T3_positive	2'-Hydroxy-5'-methylacetophenone	Benzene and substituted derivatives	Benzene and substituted derivatives	C9H10O2	150.068	7.6727	1450-72-2	15068	HMDB0032592	-	-	48492.9	47762.5	54956.4	53702.6	58137.6	54945.5	82223.3	70924.6	80775	62481.1	53325.6	53207.2	54092.5	53124.1	49922.6	47323.1	59707	55220.7	49336.4	54421.7	48061.2	48340.8	55372.5	47656.2	49018.8	40595.9	40090.2	41847.5	38939.5	46673.7	-
MEDP0151	T3_positive	Isoguanine	Nucleotides and derivatives	Nucleotides and derivatives	C5H5N5O	151.049	1.5727	3373-53-3	76900	HMDB0000403	5392	-	82233.1	93934.1	107556	160594	156205	163104	145653	122800	14139.5	171184	100660	151345	301624	301829	308372	233913	208677	224137	188302	235942	367954	376689	407751	391144	433760	388519	380654	324458	341894	117567	-
MEDL02018	T3_positive	(2E)-Decenoyl-ACP	Amino acids and derivatives	Amino acids and derivatives	C6H11NO2	129.079	1.2088	52-52-8	2901	HMDB0062225	-	C03969	21602.4	7421.37	6451.05	2336.63	3460.53	5034.23	9873.57	6526.37	6385.97	10321.6	9642.19	5687.25	3713.03	13602.5	11621.9	19776.9	13334.8	15580.1	14054	11976.5	13072.6	14100.2	14055.8	10784.9	13032.7	13180.4	14048.4	19332.1	20754.6	14754.6	-
MEDL00902	T3_positive	LPC(0:0/14:0)	Lipids	LPC	C22H46NO7P	467.301	6.5338	20559-16-4	-	HMDB0010379	-	-	199136	190877	224029	260628	277313	257271	243161	284137	267574	223932	198544	172483	198038	209705	197171	220176	191032	220055	198397	221543	211957	237068	234827	235955	256079	209288	207305	229449	233612	237548	-
MEDP1904	T3_positive	1-(9Z,12Z-octadecadienoyl)-glycero-3-phosphoethanolamine	GP	LPE	C23H44NO7P	477.286	6.7697	85046-18-0	52925130	HMDB0011507	-	-	3.32642e+06	3.20059e+06	3.36149e+06	3.06787e+06	3.8659e+06	3.61079e+06	3.53845e+06	3.62235e+06	3.84699e+06	3.66965e+06	3.37399e+06	3.34247e+06	3.13701e+06	3.32035e+06	3.39234e+06	3.12461e+06	2.95826e+06	3.4451e+06	3.71388e+06	3.26295e+06	3.89709e+06	3.12533e+06	3.50519e+06	3.77902e+06	3.58144e+06	3.30996e+06	3.2784e+06	3.51817e+06	3.49566e+06	3.6936e+06	-
MEDP1448	T3_positive	1-Stearoyl-sn-glycerol	GL	MG	C21H42O4	358.308	6.8475	22610-61-3	15560610	HMDB0011131	-	-	461489	408985	395056	987073	317117	350668	803637	333271	404472	357726	161308	368644	360976	401907	351571	389500	919034	355953	193435	708241	394368	495040	801112	395255	398765	387703	1.19277e+06	403700	361758	277987	-
MW0141459	T3_positive	16alpha,17alpha-Dihydroxyprogesterone acetophenide	Others	Ketone compounds	C29H36O4	448.261	8.791	1179-87-9 | 24356-94-3	102011	-	-	-	69292.6	65937.6	49240.1	87533.2	56311.7	21112.4	35308.8	41260.3	53910.1	81248.6	134678	47017.4	84270.7	47822.4	70551.3	82018.9	100336	82461.7	78593.9	121615	105181	140699	122585	83710.2	73179.9	78940.6	120059	67940.8	77165.7	94145.9	-
MEDL01940	T3_positive	Feruloylputrescine	Alkaloids	Phenolamine	C14H20N2O3	264.147	2.9481	501-13-3 | 91000-11-2	5281796	HMDB0139553	-	-	7264.92	6732	7289.51	3939.58	3820.59	3995.68	5666.07	4160.75	4301.84	6716.8	6502.57	7516.73	4041.85	4805.39	6276.95	2451.53	3869.38	5279.01	2141.78	986.4	2814.65	5255.42	2604.59	3796.56	4033.79	4202.44	3043.81	2029.46	3808.59	4059.03	-
MEDP0654	T3_positive	2-Phenylacetamide	Alkaloids	Alkaloids	C8H9NO	135.068	1.2389	103-81-1	7680	HMDB0010715	-	C02505	43701.5	45371.5	47008.2	23422.1	24286.2	23959.5	33882.9	38950	34499.8	44340.5	42812.1	41966.5	58106.3	56829.5	56953.9	88193.8	81171.8	94918.1	209522	198074	196172	73327.8	75539.4	61053.6	101045	107821	100501	293749	275968	308488	ko00360,ko01100
MW0110047	T3_positive	Tropate	Organic acids	Organic acids	C9H10O3	166.063	2.0637	552-63-6	10726	HMDB0062590	-	C01456	1732.02	339.01	1427.29	623.17	793.65	747.48	993.29	1228.25	1204.13	1500.57	1262.28	1361.01	1903.52	1813.51	2081.94	2529.03	2674.02	2760.49	9641.26	8201.02	5119.05	1753	1895.35	1897.7	2593.52	2415.29	2365.06	11452	11579.4	11301.7	ko00960,ko01110
MEDL02742	T3_positive	Delphinidin 3-sambubioside	Flavonoids	Anthocyanidins	C26H29O16+	597.146	3.5859	53158-73-9	74977035	HMDB0038003	-	-	230.62	112.44	186.3	391.55	73.19	120.04	332.34	223.19	263.56	3842.55	3927.43	4182.14	1728.55	1474.05	20.04	339.25	514.26	946.95	1149.65	585.47	549.77	1676.42	821.69	2171.38	597.78	647.97	845.57	572.73	174.64	344.51	-
MEDN0571	T3_positive	3-Methoxybenzenepropanoic acid	Organic acids	Organic acids	C10H12O3	180.079	0.6098	10516-71-9	66336	HMDB0011751	-	-	508293	282606	99010.3	346452	52528.4	76273.1	103705	222511	116083	358171	115513	445130	206111	432744	384675	673433	356901	379176	99383.9	413899	618833	385850	506641	265662	137903	343005	459947	428727	67884.8	407637	-
MEDP1087	T3_positive	MG(18:2/0:0/0:0)	GL	MG	C21H38O4	354.277	8.7714	26545-74-4	5283469	HMDB0242115	-	-	104911	113163	100330	139104	168801	73704.5	98984.1	128885	126476	131448	129022	110222	121930	110838	91971.8	83254.2	84652.5	97532	120647	93999.7	135888	124203	85599.4	81398.7	90714	70296.1	84292.2	86155.6	82905.7	130812	-
MW0126505	T3_positive	Salsolinol	Heterocyclic compounds	Heterocyclic compounds	C10H13NO2	179.095	2.9913	27740-96-1	91588	HMDB0042012	-	C09642	344.14	151.75	312.23	131.88	111.14	94.36	211.66	311.71	240.76	807.27	460.96	219.29	637.55	348.92	576.17	3267.36	3535.63	3538.86	32707.3	31658	33411.2	371.03	688.85	810.22	8440.85	8376.66	7703.14	37583.2	34571.6	37782.2	-
MW0138605	T3_positive	Kaempferol 3-(2'''-sinapoylsophoroside) 7-cellobioside	Flavonoids	Flavones	C50H60O30	1140.32	5.5306	220342-43-8	131751309	HMDB0032789	-	-	17075.9	11941.6	13022.8	14119.8	8742.48	13690.2	12869.4	16038.3	20918.8	13521.7	9998.06	11343.1	7917.71	14916.6	12491.9	14041.1	17502.8	20656.9	11139.5	16212.7	22545.2	12580.4	16261.3	19584.8	9005.8	14706.4	6820.55	6405.44	9148.58	6818.53	-
MEDL02174	T3_positive	n-Oleoylethanolamine	Alkaloids	Alkaloids	C20H39NO2	325.298	7.8106	111-58-0	5283454	HMDB0002088	-	-	22444.9	22913.9	27166.5	19179.3	20248.4	19059.9	21748.3	21564.8	21705.1	23541.5	20271	18836.2	17956.5	20959.5	19004.5	17825.2	17957.2	17829.7	15420	13869.5	14951.4	14786.5	16031.9	19053	16815.4	14814.8	15127.4	15436.9	15599.9	16000.8	-
MEDN0682	T3_positive	Octadecanamide	Lipids	Free fatty acids	C18H37NO	283.288	6.2962	124-26-5	31292	HMDB0034146	-	C13846	26628.7	30926.6	37721.7	4219.2	25339.2	24677.2	5202.4	26836.4	19693.5	26324.1	17184.9	30739	19339.3	26612.2	23400.7	16622.6	9462.94	18794.1	18001.1	12496.5	24186.4	18036.5	4660.72	31224.5	32838.8	31435.9	3503.15	23917.6	29423.4	27087.4	-
MEDL00101	T3_positive	Sphinganine	SL	SPH	C18H39NO2	301.298	6.0971	764-22-7	91486	HMDB0000269	-	C00836	27500	32221.9	27508.8	14390.7	15994.7	13215.6	47635.2	46282.3	15767.5	40759	34147.8	22503.1	21553.1	15687.4	14703.8	14101.4	12408.8	19655.7	87627.9	30683.3	10196.6	51712.2	47128.2	52298	56739.5	42273.7	72360.3	51197.2	51046.5	16830.2	ko00600,ko01100
MEDN0128	T3_positive	Vanillin	Phenolic acids	Phenolic acids	C8H8O3	152.047	4.6011	121-33-5	1183	HMDB0012308	-	C00755	5159.8	5791.45	5273.11	5607.77	4343.91	5066.9	4407.76	4139.65	4327.6	58185.3	49168.1	48510	42312.8	40768.6	38412.9	26356.2	25316.7	26491.2	15147.4	16269.9	16122.6	44369.1	44008.2	42174.4	27822.4	30326.5	30613.2	16716.6	17607.5	18023.1	ko01100,ko01110
MEDP0101	T3_positive	4-Hydroxycinnamic acid	Phenolic acids	Phenolic acids	C9H8O3	164.047	4.2841	501-98-4	637542	HMDB0002035	6450	C00811	29560.7	33174.4	37075.9	32118.9	30293.7	32359	36468.4	39965	36641.4	114736	105784	101730	82965.3	86223.8	88550.2	71939.3	71746.8	75953	59244.1	60702.8	64198.9	94480.8	89542.9	90990.7	80553	77367.9	76146.4	62226.2	65277.2	69569.5	ko00130,ko00350,ko00940,ko00950,ko01100,ko01110
MW0115331	T3_positive	Swertiamarin	Terpenoids	Monoterpenoids	C16H22O10	374.121	3.2423	17388-39-5	442435	-	-	C09800	210943	58638.2	225495	55169.9	42027.9	33306.1	67843.6	60776.6	47810.4	222238	86120.5	91217	83096	245224	52069.5	83467.7	87755.7	85343.8	74157.5	79350.2	67572.9	227280	82616.3	235529	80441.8	75541.3	71298.7	68722.2	73249.1	68812.8	-
MW0053844	T3_positive	Helianyl octanoate	Others	Lactones	C38H66O2	554.506	7.9047	290305-83-8	131752338	HMDB0038337	-	-	6618.59	4651.53	7295.51	15502.7	3848.15	24800.4	1547.55	8621.63	6518.24	1382.5	15876.6	11707.8	17788.3	6862.61	14965.9	8940.72	4885.5	6943.62	12948.3	7295.01	10430.1	11586.1	8198.01	8453.58	14581.7	7744.37	1515.73	5034.93	18898.5	13113.9	-
MEDP1348	T3_positive	1-(9Z-hexadecenoyl)-sn-glycero-3-phosphocholine	Lipids	LPC	C24H48NO7P	493.317	6.6718	76790-27-7	24779461	HMDB0010383	-	C04230	463688	438833	479318	624433	671605	668863	621317	644163	622001	538918	464377	460276	472512	477374	472158	480002	510621	518455	510927	496805	526359	456156	555863	499780	503001	451659	485564	520245	490136	513642	ko00564,ko04148
MW0162037	T3_positive	Adenosine 5'-tetraphosphate(5-)	Nucleotides and derivatives	Nucleotides and derivatives	C10H12N5O16P4-5	581.923	0.6098	58337-43-2	24916929	-	-	-	603.44	201.24	144.1	514.97	808.93	403.99	360.09	524.55	516.6	3163.64	831.68	4133.43	3683.69	4012.59	3353.61	459.97	533.74	2494.64	1344.9	2094.17	1378.03	768.53	3030.28	1705.03	275	1693.53	2034.38	1177.14	2247.64	1842.69	-
MEDL02027	T3_positive	Ferulic acid	Phenolic acids	Phenolic acids	C10H10O4	194.058	4.7016	537-98-4	445858	HMDB0000954	4156	C01494	22067.7	24014.5	22704.2	16926.9	17069.9	33101.6	21510	19145.8	19672.8	41991.9	70644.4	29630.6	37684.6	62810.4	37458	33666	31896.7	31818	29893.7	31979.8	31643.5	38832.7	41628.7	40062.3	42109.1	31749.7	40977.6	31033.7	29700.8	32958.7	ko00940,ko01100,ko01110
MEDP0276	T3_positive	Indole-3-carboxaldehyde	Alkaloids	Plumerane	C9H7NO	145.053	2.6139	487-89-8	10256	HMDB0029737	-	C08493	71788.6	66124.5	72388.9	23621.8	23878.1	25392.4	53846.4	57230.1	54259.6	78278.2	68682.6	73084.4	70031.8	70137.5	81691.8	72130.6	68965.6	72764.1	139564	132503	138110	76341	70687.4	70423	73016.6	74444.4	70745.8	172615	170629	193285	-
MEDP1836	T3_positive	Nootkatone	Terpenoids	Sesquiterpenoids	C15H22O	218.167	6.6914	4674-50-4 | 28834-25-5	1268142	-	-	C17914	50105.8	41030.7	46813.6	37219.1	37073.3	40123.2	40230.1	42742.1	41685.5	44778	36736.9	43946.3	44108.9	49517.5	47430.6	47981.6	42379.6	47524	39107.4	43227.6	48177	46471.9	43606.8	45306.6	46616.6	46150.6	36902	50941.2	39276	43629.5	-
MW0052353	T3_positive	Digoxigenin	Steroids	Cardiac glycoside	C23H34O5	390.241	6.867	1672-46-4	15478	-	-	-	3520.4	2182.76	156.26	630.58	607.77	1306.83	46.41	933.65	1449.1	3140.94	912.7	3385.25	1292.9	1208.81	3087.84	3144.93	70.74	1537.29	756.09	221.01	1073.91	304.51	243.22	705.5	3236.07	979.41	1749.62	3336.31	2660.26	1800.09	-
MEDN1026	T3_positive	Biosone	Terpenoids	Triterpene	C30H46O4	470.34	3.4781	471-53-4	18526330	HMDB0011628	-	C02283	75948.8	69636.1	81276.9	70248.4	54506.4	89807.1	69211.6	74974.4	67614.7	73570.2	65331.4	61449.6	61696.5	65615.9	57638.1	60353.9	51243.2	54697.1	52262.7	66090.2	71358.1	68196.7	80646	56163.9	65963.3	59598.1	50377.7	77336.2	63215.5	59299	-
MEDL02189	T3_positive	Gramine	Alkaloids	Plumerane	C11H14N2	174.116	1.5924	87-52-5	6890	HMDB0035762	-	C08304	10393.1	9075.14	6491.54	266.04	98.57	462.01	7893.46	8706.44	8645.45	7057.48	5951.22	7517.44	6123.47	3935.03	9264.76	3540.1	1852.09	6511.03	3080.54	3913.23	2730.73	4244.09	6937.74	3066.25	3052.87	6211.43	4675.75	5561.05	4490.13	2508.63	ko00999,ko01110
MEDP0688	T3_positive	Benzophenone	Others	Aldehyde compounds	C13H10O	182.073	1.2126	119-61-9	3102	HMDB0032049	-	C06354	29516.8	38244.5	36444.5	39330.7	36541.3	39770.6	32703.8	41215.4	34416.1	42035.6	43872.9	42393.9	37606.3	37629.3	32708.3	44471.5	47061.5	55522.4	38017	95122.6	75019.6	38186.6	39874.1	35878.7	32923.9	36594.1	36746.9	90361.8	47984.7	44633	-
MEDP1810	T3_positive	2,2,6,6-Tetramethyl-4-piperidinone	Heterocyclic compounds	Heterocyclic compounds	C9H17NO	155.131	2.0244	826-36-8	13220	HMDB0031179	-	-	2199.51	1930.51	2956.59	1581.13	878.71	752.71	2145.9	859.29	458.58	1024.73	849.43	2936.78	3061.95	4887.54	4006.77	562.91	946.02	1515.48	4532.92	4695.52	4953.96	824.87	1416.1	562.64	3829.61	1217.11	5631.39	1362.53	1719.29	1677.68	-
MEDL01785	T3_positive	3,3'-Bis(4''-hydroxyanigorufone)	Others	Ketone compounds	C38H22O6	574.142	3.5957	190372-82-8	136703905	HMDB0031234	-	-	2645.28	2543.85	2460.37	320.03	248.33	935.77	93.8	608.4	1126.46	44824.2	42738.2	38692.7	17497.5	16716.3	19050.3	9408.42	8312.48	9816.53	10366.3	9743.23	9135.1	18393	17590.7	18888.9	8068.67	7203.94	6097	7289.06	7558.77	7179.44	-
MEDP0525	T3_positive	N-Acetyl-L-alanine	Amino acids and derivatives	Amino acids and derivatives	C5H9NO3	131.058	2.1645	97-69-8	88064	HMDB0000766	5733	-	26958.7	25832	25688.5	20027.6	20907.3	15219.9	30854.1	31573.5	31630.1	29616.8	27634.3	26475.7	23811.4	24260.4	24633	25044	23664.4	24496.6	23332.2	22779.3	23321.1	24651.7	25034	25411.5	19894	10893	20347.6	19936.4	19964	21039.3	-
MEDP0395	T3_positive	Pipecolic acid	Alkaloids	Alkaloids	C6H11NO2	129.079	0.8648	535-75-1	849	HMDB0000070	50	C00408	30467.8	31882.8	33962	12908.6	12789.5	19574	26030.6	27276.9	27436	24369.2	40845.5	28460.2	26220.9	30993.8	28183.2	25781.8	21020.4	40460.1	21218.2	22863.5	35059.8	23887.4	34431.7	25482	24447.3	26144.8	27286.8	41505.2	38764.1	26236.7	ko00310,ko00960,ko01100,ko01110
MEDP0367	T3_positive	γ-Aminobutyric Acid	Organic acids	Organic acids	C4H9NO2	103.063	0.7572	56-12-2	119	HMDB0000112	-	C00334	1836.9	3350.37	2526.46	1798.57	2629.92	2612.07	2531.77	2491.7	1877.47	2604.59	3119.12	2322.44	11528.3	10593	9897.55	5836.77	5957.67	5478.05	3164.4	4012.14	3420.34	7200.53	9915.53	7288.22	5991.26	2840.23	3193.33	6532.58	5111.83	4985.09	ko00250,ko00330,ko00410,ko00650,ko00760,ko01100
MEDL02145	T3_positive	Procyanidin B1	Tannins	Proanthocyanidins	C30H26O12	578.142	4.1067	20315-25-7	11250133	HMDB0029754	-	-	4005.37	5861.09	5540.32	3658.36	2259.33	2799.19	4821.59	2193.97	1410.96	5517.58	3913.56	5261.07	5017.81	4657.71	4933.3	1287.58	3108.52	874.69	2246.44	1411.77	780.87	4848.18	5635.44	4756.73	1716.91	2484.99	1729.76	1377.37	1440.14	1138.66	-
MW0139172	T3_positive	Novobiocin	Heterocyclic compounds	Heterocyclic compounds	C31H36N2O11	612.232	3.0267	303-81-1	54675769	HMDB0015185	-	C05080	1551.03	1360.14	660.85	6883.44	6716.99	5954.23	3752.28	5806.37	4736.1	276.49	380.2	564.53	1194.89	1607.31	1928.47	315.87	1217.24	421.25	193.18	342.81	778.41	826.92	1192.08	1196.67	485.86	182.12	318.52	148.73	673.46	728.11	ko01100,ko01110
MEDP1476	T3_positive	5-Methoxytryptamine	Alkaloids	Plumerane	C11H14N2O	190.111	6.4349	608-07-1	1833	HMDB0004095	7015	C05659	61856.3	60538.1	50293.7	28851.8	35758.4	20945.2	19989.1	25271.7	26106.1	52082.4	53627.9	46825.7	68442.7	67978.6	63297.1	51083.5	60504.2	77724.4	36531.4	32511.1	36922.8	60797.8	79661.2	75668.4	56649	79393.1	55242.7	36537.6	45977.6	51320.4	ko00380
MEDP0058	T3_positive	L-Saccharopine	Amino acids and derivatives	Amino acids and derivatives	C11H20N2O6	276.132	0.7473	997-68-2	160556	HMDB0000279	383	C00449	3055.1	14542	19950.6	53241.9	17367.1	51366.8	33039.3	39565.9	45744.9	6043.7	14347.1	19854.2	27247.3	25490.8	12128.7	24903	24373.4	25975	33319.7	29576.6	19474.9	23047.6	20869.1	19919.9	20895.2	19401	29917.2	25272.2	8000.62	13401.1	ko00300,ko00310,ko01100,ko01110,ko01230
MEDP0537	T3_positive	LPC(O-16:0/2:0)	Lipids	LPC	C26H54NO7P	523.364	7.2778	74389-68-7	108156	HMDB0062195	-	-	40675.9	33211.3	47831.8	53147	54839.7	51541.8	48881.6	51394.6	52333.9	54943	40905.5	33696.5	34515.1	30422.5	33179.8	27685.7	29453.8	29707	31058.4	25863.6	28973.8	25206.7	31645.3	38136.4	27131.8	33141.8	23196.1	25894.5	29113.1	92759.9	-
MEDN0067	T3_positive	Phenylalanylphenylalanine	Amino acids and derivatives	Amino acids and derivatives	C18H20N2O3	312.147	2.6139	201023-39-4	65104	HMDB0013302	-	-	1513.25	1733.8	1900.81	1147.2	570.31	1533.31	1668.29	250.28	1330.33	3483.21	2398.53	1000.1	142.67	1050.52	1043.44	2165.99	1376.34	1361	2480.7	2933.39	2219.81	1501.34	1330.04	1564.31	1079.22	1720.84	1266.77	1071.33	3002.95	2292.72	-
MW0000279	T3_positive	Harringtonine	Alkaloids	Isoquinoline alkaloids	C28H37NO9	531.247	4.4225	26833-85-2 | 25302-09-4	276389	-	-	-	8052.83	10230	8485.48	16970.2	15037	11209.2	9514.29	5276.13	12515.2	4731.92	5507.98	1041.2	9042.57	8436.98	8327.26	2045.93	2214.69	17422	7854.84	9313.06	17740.4	2956.01	4289.95	9748.42	2532.75	5270.95	7721.57	11258.8	6976.79	16033.6	-
MEDP1644	T3_positive	Aniline	Alkaloids	Alkaloids	C6H7N	93.0578	1.9658	62-53-3	6115	HMDB0003012	489	C00292	45845.2	39795.5	46322.7	7476.39	5411.8	6829.28	28759.9	26743.2	37634.2	50288.2	41461.8	40842.9	33784	34434.6	34035.9	39728.7	35639.5	37500.8	87993.5	54678.4	57256.1	30680.3	32707.7	32122.2	33389.2	32480	31133	178302	62378.3	117723	-
MW0168671	T3_positive	Abietic acid	Terpenoids	Ditepenoids	C20H30O2	302.225	7.2581	514-10-3	10569	-	-	C06087	1987.33	1985.94	1168.33	2950.56	2594.54	2281.51	7196.23	9859.12	18163.4	16839.9	15857.6	13973.8	19395.3	15550.2	14671.4	22614	23094.5	55239.1	20998.8	27128	18286.3	21551.7	22969.9	20698	23534.8	20686.1	16279.1	12649.1	10053.7	12267.6	ko00904,ko01100,ko01110
MEDP0083	T3_positive	4-Hydroxyproline	Amino acids and derivatives	Amino acids and derivatives	C5H9NO3	131.058	0.8254	51-35-4	5810	HMDB0000725	257	C01157	328032	288561	230870	131635	113806	127903	264365	245534	261632	242961	221925	240988	282445	261506	271137	283234	290689	283474	215060	190045	313567	246991	272512	267148	328554	322801	299561	19503.7	264112	16056	ko00330,ko00470,ko01100,ko02010
MW0144439	T3_positive	Ajugalactone	Terpenoids	Ditepenoids	C29H40O8	516.272	2.8694	42975-12-2	181744	-	-	C08810	2533.97	2796.31	4728.31	2498.76	3259.34	2345.27	3299.58	3817.86	2993.75	2926.07	2055.39	2171.22	1567.48	1285.99	2000.7	5601.27	939.15	1587.74	1066.29	1850.02	2984.13	2184.98	1868.95	1884.6	3134.65	2249.06	1726.96	1463.75	2143.22	1792.18	-
MEDL02483	T3_positive	5-Hydroxytryptophol	Alkaloids	Plumerane	C10H11NO2	177.079	0.8845	154-02-9	9061	HMDB0001855	5730	-	61890	58787.9	61833.4	3759.88	11885.7	10029.8	41335.9	33196.4	39063.9	25706.2	32437.3	42806.6	36936	40099.6	34960.9	33785.1	35736.5	32002.9	44155.5	46866.4	40210.8	51677.5	40354.4	60616.9	34873.8	35051.3	34484.7	29982.7	33106.6	56108.8	-
MEDN0491	T3_positive	9S-HOTrE	Lipids	Free fatty acids	C18H30O3	294.219	7.0814	89886-42-0	6439873	HMDB0031934	-	-	59813	56626.2	64609.1	31434.7	37041	34317.3	33175.9	31193.8	33745.8	96565.7	84235	82013.8	89693.2	85172.7	83722.4	71595	75602.3	86571.3	59532.2	60767.7	60005.2	97095.6	88601.9	102764	86120.8	73682.9	75330.2	59100.4	54979.9	66457	-
MEDP1051	T3_positive	Sphingosine	Lipids	Sphingolipids	C18H37NO2	299.282	7.6924	123-78-4	5280335	HMDB0000252	-	C00319	24555.8	14305.7	27891.7	23410.3	25783.1	26234.4	29598.6	24508.4	28510.7	6333.84	3213.91	25908.7	8016.39	21968.3	16406.1	18945.8	11819.1	21067.4	14875.7	10299.6	1002.35	1720.69	25361.1	20851	20120.6	15817.1	16532.2	4721.52	12730.2	16787.7	ko00600,ko01100
MEDP0359	T3_positive	Curcumin	Phenolic acids	Phenolic acids	C21H20O6	368.126	5.758	458-37-7	969516	HMDB0002269	-	C10443	354.8	158.12	78.26	65.38	93.77	55.33	461.06	45.53	50.81	26683.5	25214.9	24244.4	12060.5	14064.6	12359.1	11177.5	10942.4	16225.2	7125.52	6170.47	5084.34	19866.7	20996.2	28207.4	29511.6	26681.9	29627.7	23320	18586.2	24991.5	ko00945,ko01110
MEDN0442	T3_positive	Pantetheine	Alkaloids	Alkaloids	C11H22N2O4S	278.13	2.6926	496-65-1	439322	HMDB0003426	-	C00831	13680	12124.1	5638.14	8013.62	7876.29	3931	10784.7	15388.2	11120.1	11646.5	749.49	10417	5852.84	12889.5	8756.05	10409.6	5484.31	9981.13	11110.4	10737.5	2598.57	11587	11550.2	6371.35	4802.65	8345.61	8463.4	7628.61	5077.68	4138.83	ko00770,ko01100,ko01110
MW0053503	T3_positive	Germacrone	Terpenoids	Sesquiterpenoids	C15H22O	218.167	5.3802	6902-91-6	6436348	-	-	C16966	28722	32866.4	29982.6	22051.8	23219	19748.8	23393.8	23353.8	22908.3	25057.2	24799.7	23923.3	24672.9	24264.5	23967.9	24235.4	27192.7	23183.8	22815	25302.5	23527.9	28224.2	26279.3	28648.7	24640.1	23926.1	25793.2	25093.9	24595.1	24932.1	-
MW0158014	T3_positive	Treosulphan	Organic acids	Organic acids	C6H14O8S2	278.013	2.0637	299-75-2	9882105	HMDB0042046	-	C19557	1147.76	669.04	1436.45	396.77	865.95	550.22	717.62	826.69	1422.53	550.78	913.17	1046.41	2390.48	2536.26	1389.96	2922.44	3027.54	3234.84	5930.16	4692.42	5580.15	1868.34	2679.56	2301.3	3788.05	3604.62	3774.91	6854.32	6565.98	6807.99	-
MEDP0792	T3_positive	Pyrrolidine	Alkaloids	Pyrrole alkaloids	C4H9N	71.0735	0.8716	123-75-1	31268	HMDB0031641	-	-	18209.2	17743	17070.2	10251.3	10154.8	11058.8	18669.3	18442	18671.3	15548.8	14338.2	13658.2	18826.8	18317.9	19870.9	23199.5	23890.3	24005.4	72687.6	70295.5	68819.9	20882.9	22326.2	23450.5	31308.9	32772.8	28960.3	94888.4	96362.5	106388	-
MEDN1412	T3_positive	Aminopterin	Heterocyclic compounds	Heterocyclic compounds	C19H20N8O5	440.156	5.5009	54-62-6	169371	HMDB0001833	-	-	267.95	62.06	240.81	132.01	164.95	72.6	390.99	185.96	207.02	22874.9	22907.8	21438.6	16801.3	14995.3	20087.1	15367.2	13863.2	15533.9	6631.99	13090.1	5451.27	24492.8	23385.2	21656.8	26138.2	23390.6	23152.7	21374.3	20440.5	19703.2	-
MW0111314	T3_positive	Thioetheramide PC	Alcohol and amines	Amines	C40H84N2O5PS+	735.584	8.7714	116457-99-9	10259407	-	63018	C04873	629823	519553	405125	361685	429619	300146	480322	413727	360554	287959	231061	207173	263272	405325	429838	434234	311804	408684	593793	482754	464260	491727	392344	396914	378332	353659	320802	284152	383342	410154	-
MW0143423	T3_positive	4-Nitrosobiphenyl	Benzene and substituted derivatives	Benzene and substituted derivatives	C12H9NO	183.068	6.7308	10125-76-5	24971	-	-	C20316	24534.5	20279.9	22997.4	22771	21556	19623.2	40661.7	24198.7	22975.1	25919.5	23959.8	23712.8	24348.9	24264	22526.9	18887.5	21267.3	23157	23820.6	22437.3	19461.8	22652.6	19647.2	20386	25095.4	21470.4	20608.8	24227.7	22714.4	22637.2	-
MEDP0161	T3_positive	Adenosine-5'-diphosphate	Nucleotides and derivatives	Nucleotides and derivatives	C10H15N5O10P2	427.029	1.2389	58-64-0	6022	HMDB0001341	6175	C00008	1679.17	2833.72	1532	620.77	996.73	805.97	2601.82	2134.03	2061.71	2177.2	2119.99	2961.15	7593.02	6852.23	6100.75	14626.5	8759.5	8614.83	10305.6	13960	9435.88	8736.1	7511.8	9362.56	20451.5	16462.6	14952.8	17321.2	16899.2	17915.2	ko00190,ko00195,ko00230,ko00908,ko01100,ko01110,ko01232,ko01240
MEDP1068	T3_positive	1,2-Dioctanoyl-sn-glycero-3-phosphocholine	GP	PC	C24H48NO8P	509.312	8.791	19191-91-4	24779244	-	-	-	14626.4	9488.37	19132.2	5417.88	6668.95	7427.27	12145	17885.8	8512.51	11646.6	19891.2	16530.1	18082.8	7934.75	8427.83	7279.57	11564.4	9904.48	9659.43	2467.47	1416.66	7960.35	5578.02	2818.58	51.55	12991	968.2	14916.2	13742.8	6747.17	-
MEDN1539	T3_positive	Genipin	Terpenoids	Monoterpenoids	C11H14O5	226.084	1.8674	6902-77-8	442424	HMDB0035830	-	C09780	24094.7	23111.4	23681.2	10983.4	12350.7	11276.1	22796.3	21578.2	18307.2	22336.7	16985.6	18870.5	17364.9	17030	19635.2	17887.8	14213.8	17391.3	15950.4	16104.2	13438.3	16287.5	17277.7	16614.7	17868.8	17972.9	16370.8	15808.8	14508	17197.4	-
MW0168400	T3_positive	Phenylbutazone (Butazolidin,Butatron)	Benzene and substituted derivatives	Benzene and substituted derivatives	C19H20N2O2	308.152	4.0868	50-33-9	4781	HMDB0014950	-	C07440	29064.8	29733.9	31035	18360.5	15711	15203.9	21795.1	21683.8	23403.7	25594.3	23929.5	24050	24012.3	25632.7	22059.4	25625	14908.8	24361.1	9047.97	23394.2	15613.1	22733.5	21322.2	22086.4	15850.9	17512.2	12797.8	20926.3	9372.79	20537.3	-
MEDN1317	T3_positive	3,3-Dimethylglutaric acid	Organic acids	Organic acids	C7H12O4	160.074	3.0011	4839-46-7	20984	HMDB0002441	6683	-	87.64	99.64	66.3	68.71	9.62	21.22	68.3	81.4	73.34	73.36	118.46	73.26	47.62	117.77	45.46	135.58	173.73	187.82	1997.24	1939.93	2002.86	108.86	118.52	112.76	621.29	431.51	416.15	2206.97	2084.5	2054.13	-
MEDP1505	T3_positive	5-Methoxytryptophan	Amino acids and derivatives	Amino acids and derivatives	C12H14N2O3	234.1	1.8529	2504-22-5	151018	HMDB0002339	6631	-	83.17	195.35	97.09	73.98	81.9	69.59	244.91	142.76	602.46	235.36	391.14	543.36	262.57	213.42	29.67	42.44	821.36	604.84	3115.12	3457.24	3388.67	479.79	435.08	228.48	239.07	263.56	104.16	3252.72	3538.02	3884.62	-
MW0114510	T3_positive	Gastrodin	Phenolic acids	Phenolic acids	C13H18O7	286.105	2.1616	62499-27-8	115067	-	-	C16964	9023.91	11211.4	9367.33	8163.39	7489.23	7699.97	4077.61	7215.5	6608.38	17181.1	16252.2	13332.6	6079.19	8056.24	7092.84	3788.42	4698.46	5167.85	3295.04	3299.81	2816.9	4885.03	7594.65	7217.84	5660.1	6760.2	5911.5	27109.6	25231	27268.5	-
MEDP2175	T3_positive	Baicalein 7-methyl ether	Flavonoids	Flavones	C16H12O5	284.068	5.7188	29550-13-8	471719	-	-	-	37834.3	40595.6	41466.5	8656.32	9418.32	6753.57	16216.5	15524	16496.4	57323	52961.2	46773.8	55421.6	51754.8	47658.7	55881.6	55462.3	58772.9	34449.3	36573.8	33151.3	63564.8	78207.3	72727.2	86140.2	87884.6	94004.8	79036.7	70994.4	77442.8	-
MEDP1597	T3_positive	Securinine	Alkaloids	Terpenoid alkaloids	C13H15NO2	217.11	2.6139	5610-40-2	442872	-	43991	-	61963.4	56281.9	62122.2	79911	82566.8	76492.2	97270.2	173188	94621.2	168213	137340	161861	123990	128176	132986	99653.5	92606.7	90476.9	108103	103233	103490	53971.2	68590.1	50378	87672.2	94213.7	82848.7	80415.9	72122.1	86003	-
MEDN0261	T3_positive	Indole-3-propionic acid	Alkaloids	Plumerane	C11H11NO2	189.079	3.4781	830-96-6	3744	HMDB0002302	6602	-	15860.7	12054.8	5106.39	9414.94	10648.4	8367.25	44514.5	37395	32902.8	1118.85	499.55	7739	17429.2	12205	11852.8	9023.57	6932.4	1674.96	108.55	2496.25	3410.75	13152.3	14741.8	20062.2	3029.57	1582.39	665.52	3227.74	3019.11	1904.79	-
MEDL02380	T3_positive	Phthalic acid	Phenolic acids	Phenolic acids	C8H6O4	166.027	2.0048	88-99-3	1017	HMDB0002107	6489	C01606	29585.8	16432.5	15723.3	24290.9	26092.1	25291.9	20429.7	18375	29874.7	27597.4	35604.3	21666.4	35548.7	26445.7	20973.6	32623.5	26354.7	17867.1	41161.9	11483	40196.5	15493.2	15764.8	39253.4	19952.9	32171.6	40152.9	22933.1	38718.5	35470.6	ko01100,ko02010
MEDP0528	T3_positive	Mesalazine	Organic acids	Organic acids	C7H7NO3	153.043	0.9238	89-57-6	4075	HMDB0014389	-	-	62635	44711.3	72731.3	16156.7	29549	17601.4	33987.9	22308.7	61540.7	12422.2	20452.5	38744.2	14427.9	12126.1	20363.9	29811.2	17084.5	28683.3	15491.8	46465	30853.7	12576.3	16561.1	38570.5	8594.75	55067.9	26783.3	19971.9	28484.3	39935.5	-
MW0138571	T3_positive	Meloside A	Flavonoids	Flavones	C27H30O15	594.159	4.2254	60767-80-8 | 189033-11-2	185995	HMDB0029484	-	C04199	428648	420472	436652	244806	232413	249640	294535	293377	264437	557902	508927	459868	365433	364951	368416	269257	264345	289450	252294	257578	248592	357657	354953	359153	276893	308702	278953	255167	244795	240901	ko00944
MEDP1427	T3_positive	Carnitine C8:0(Octanoylcarnitine)	FA	CAR	C15H29NO4	287.21	3.949	25243-95-2	11953814	HMDB0000791	-	-	64306.8	51650.4	97542.1	39768.1	45205.5	38776.6	64201.8	38571.1	70777.5	82703.4	101067	82671.9	86003.3	77217.5	87319.2	91814.5	94008.6	87081.6	123297	140154	114395	81057.2	86152.5	89272.2	103187	78511	95074.9	47748	126946	115576	-
MEDN1397	T3_positive	Succinylacetone	Organic acids	Organic acids	C7H10O4	158.058	0.8254	51568-18-4	5312	HMDB0000635	5608	-	26052.4	17275.5	23385.6	4106.36	27658.8	19220.8	7152.37	14452	3858.33	21668.9	15933.4	20350.5	15544	17858.1	24988.8	11910.9	17014.1	18354	25221.2	12942.8	16265.3	17792.4	18010.9	10982.4	25085.6	20951.2	16402.6	24195.8	20042.7	27778.4	-
MEDL01846	T3_positive	Dihydroferulic acid	Organic acids	Organic acids	C10H12O4	196.074	1.8279	1135-23-5	14340	HMDB0062121	-	-	211.55	3245.75	1336.91	878.15	765.86	743.99	1984.29	1121.13	524.63	7523.71	4161.38	5685.42	2410.77	1819.22	1546.32	1266.02	760.47	564.09	1738.61	1270.92	1093.02	1048.61	1508.82	1716.49	593.94	2027.34	1771.2	1149.1	1114.07	1031.77	-
MEDN0724	T3_positive	Aspirin	Organic acids	Organic acids	C9H8O4	180.042	5.8978	50-78-2	2244	HMDB0001879	-	C01405	187711	315293	266036	73073.8	62346.6	40730.5	97947.6	107790	106814	175603	97896.5	153282	89816.6	91332.3	98656.3	75308.1	77787.8	139404	70038.5	69495	57357.7	74544	53918.9	52502	80347.3	131933	121429	128197	120749	133428	-
MW0161613	T3_positive	Thiamine(1+) triphosphate(4-)	Organic acids	Organic acids	C12H16N4O10P3S-3	500.98	0.6884	15666-52-1	15938964	-	-	-	5145.58	636.06	4627.03	1438.85	2391.73	1644.62	5208.57	5733.2	1839.36	3953.03	5292.89	8450.87	3253.24	3635.13	7642.87	6579.37	8876.62	4925.75	420.63	3021.67	3259.09	1617.9	751.6	7076.08	4643.96	1852.96	2284.95	852.95	2928.06	1549.96	-
MEDL02759	T3_positive	2-Hydroxyglutarate	Organic acids	Organic acids	C5H8O5	148.037	0.59	2889-31-8	43	HMDB0059655	-	C02630	20928.7	23340.4	25731.5	26464.8	45596	42758.3	48762.7	59716.9	63547.2	39327.6	30462.9	22494.9	31814.8	29367.4	43050.8	21173.8	49531.2	40831.2	30069.4	27450.2	24386.1	30715.3	33540.8	32878.2	33347.8	66235.5	31100.8	51275.9	47879.7	48858.9	ko00650,ko00660,ko01100
MEDL02163	T3_positive	15(S)-HPETE	Lipids	Free fatty acids	C20H32O4	336.23	6.1169	70981-96-3	5280893	HMDB0004244	-	C05966	4990.73	5756.44	1674.36	3213.58	1425.57	2556.41	8367.5	9810.86	8951.09	102920	75828.9	77428.6	41057.7	48306.3	38413.6	37617.6	38695.1	79136.4	33237	30996.7	33113.6	47481.7	60416.1	49398.3	42566	40737.6	44737.1	37731.9	40563.5	40778.6	ko00590,ko01100
MEDP1002	T3_positive	Acetylcholine	Alkaloids	Alkaloids	C7H16NO2+	146.118	0.7473	51-84-3	187	HMDB0000895	57	C01996	45933.4	38841.9	43254.7	25134.6	25346.6	13139.5	35535.1	36143.9	29076.9	36009.9	35876.8	38314.8	38262.3	21745.8	45711.1	33692	43543.4	39536.7	49848.5	43378.6	49902.6	40304.7	42058.1	37191.2	43106.5	46911.7	41029.7	47800.4	35451	35612.4	ko00564
MEDL00422	T3_positive	PC(18:3/18:3)	GP	PC	C44H76NO8P	777.531	8.7616	324054-21-9	52922787	HMDB0008172	-	-	7145.47	7294.67	5498.42	4440.18	186.73	1987.28	2812.35	220.43	310.59	105.93	1155.44	475.83	807.15	2666.63	208.17	312.58	309.64	138.93	2502.73	1010.09	103.94	3081.72	1400.12	849.5	512.4	573.46	112.13	538.33	4419.61	3008.96	-
MEDP0176	T3_positive	Thymidine	Nucleotides and derivatives	Nucleotides and derivatives	C10H14N2O5	242.09	2.6728	50-89-5	5789	HMDB0000273	3375	C00214	88993.9	92768.4	101966	6973.56	6281.81	5556.2	55924.1	54411.5	56340.5	90978.5	79751.3	79879.7	71148.4	71413.5	75457.4	76100.9	70802.5	73066.6	73810.8	72493.4	77256.1	73057.7	73527.9	83124.2	76743.2	74352.3	68332.1	70675.9	69366.1	70282.1	ko00240,ko01100,ko01232
MEDP1839	T3_positive	3,4-Dimethoxybenzaldehyde	Phenolic acids	Phenolic acids	C9H10O3	166.063	5.7974	120-14-9	8419	HMDB0032138	-	C02201	160.89	146.03	42.48	51.12	16.52	92.24	111.12	167.27	75.8	23778.5	21703.1	19787.4	6706.24	13301.3	9518.11	5162.82	5482.21	9095.89	1968.45	4539.07	5816.16	21535.1	25105.1	20495.4	25230.5	22882.5	20133.3	21785.7	20341.2	19568.2	-
MEDP1869	T3_positive	Histidylleucine	Amino acids and derivatives	Amino acids and derivatives	C12H20N4O3	268.154	2.7512	7763-65-7	189008	HMDB0028889	-	C05010	3030.35	3317.37	12485.4	5620.66	6012.37	5362.3	11454.3	19164.1	9867.61	19360	16970.5	18160.1	13841.4	14781.6	13802.9	18030	18111.3	17258.5	55618.4	55503.4	54954.5	12406.1	14440.8	11748.2	19126.1	16894.8	16464.6	41877.3	40440.5	41530.6	-
MEDP0272	T3_positive	5-Hydroxyindoleacetic acid	Alkaloids	Plumerane	C10H9NO3	191.058	4.1445	54-16-0	1826	HMDB0000763	2975	C05635	3048.85	3349.39	3430.12	3757.39	1972.06	2615.81	3275.47	3133.12	2421.35	3357.62	1468.52	3145.98	4067.87	3932.75	4363.65	3093.49	3284.48	4260.27	3486.87	2916.39	3128.38	3180.41	3438.02	2601.86	1785.82	3400.29	2683.9	3858.59	2890.41	3229.51	ko00380,ko01100
MEDL01963	T3_positive	Salicylamide	Alkaloids	Phenolamine	C7H7NO2	137.048	1.8477	65-45-2	5147	HMDB0015687	-	-	6013.82	5060.7	5721.22	1966.58	1942.94	2463.02	3561.81	4356.77	3827.75	5506.06	4963.46	4626.93	2292.58	1649.23	2494.07	867.18	1529.83	410.19	1321.99	1774.51	1896.35	3942.35	2264.2	2203.44	2210.58	2792.28	1506.67	966.19	1553.15	768.75	-
ZINC85488749	T3_positive	8,8'-Bieckol	Heterocyclic compounds	Heterocyclic compounds	C36H22O18	742.081	7.7811	89445-12-5	3008867	-	-	-	37327.5	18559.6	30895.6	47065.7	17389.5	11822.1	33990.5	29815.3	19114.6	21398.9	32502.4	34916.1	34236.8	22215.1	20375.6	13447.3	4860.1	19211.9	9968.99	6651.23	19533	8221.92	21094	25473.7	12179.7	5566.9	3757.68	11032.8	15342.1	3464.24	-
MEDL02381	T3_positive	4-Ethylbenzoic acid	Phenolic acids	Phenolic acids	C9H10O2	150.068	3.949	619-64-7	12086	HMDB0002097	6486	-	101157	99820.4	109395	40244.3	39240.8	41061.2	69054.2	72447.7	75038.4	97946.9	90867	88991.8	93667.4	94785.3	101173	104861	107773	109624	125605	122172	120820	95844.9	96752.3	93031	128802	106249	107042	129794	126297	130226	-
MW0015543	T3_positive	Acetyl-L-carnitine	Alkaloids	Alkaloids	C9H17NO4	203.116	0.8254	3040-38-8 | 14992-62-2	7045767	HMDB0000201	956	C02571	155818	163034	165262	108277	96800.4	103944	141411	144754	152826	148188	140021	142791	117652	122474	124581	114741	110228	125496	82436.7	77765.3	79026.6	130551	124875	112030	104445	105869	111184	85702.1	91667	97995.1	-
MEDP0012	T3_positive	Ornithine	Amino acids and derivatives	Amino acids and derivatives	C5H12N2O2	132.09	1.2782	3184-13-2	6262	HMDB0000214	27	C00077	38028.1	48061.9	48171.7	12125.2	23378.8	24237.5	30863.1	36297.3	36734.4	30936.4	33871.5	40322.1	35107.8	36318.4	35595.5	33495.8	26531.2	33979.1	33056.7	19908.9	23144.3	23847.3	38821.2	34342.7	24921.4	28030	34162.1	32863.2	25080.5	18594.1	ko00220,ko00330,ko00470,ko00480,ko01100,ko01110,ko01210,ko01230,ko02010,ko04148
MEDP1679	T3_positive	Glu-Val-Phe	Amino acids and derivatives	Amino acids and derivatives	C19H27N3O6	393.19	0.7932	31461-61-7	193678	-	-	-	4042.44	5592.29	7130.95	4627.99	4273.47	2736.46	4847.26	3518.79	2367.97	6795.15	3201.56	5029.61	7551.19	6195.13	5787.87	2144.65	8320.02	8148.86	39575.5	33186.1	46297.8	8760.79	8843.12	10185.1	19896.6	5358.72	12328.9	37393.1	57087.8	68245.5	-
MW0107880	T3_positive	L-Homophenylalanine	Amino acids and derivatives	Amino acids and derivatives	C10H13NO2	179.095	5.1194	943-73-7	2724505	-	43203	C17235	5416.58	4307.97	2711.45	5275.92	2444.76	882.08	5035.23	8288.02	4805.13	22508.1	20853.6	19130.2	18245.7	22338.7	19898.3	16160.4	19308.5	18775.7	19347.4	14695.5	12854.4	30180.2	27006.4	41586.9	21113.2	16409.8	21348	16136.4	14373.1	17162.7	ko00400,ko00966,ko01100,ko01110,ko01210
MEDN0060	T3_positive	N-Isovaleroylglycine	Amino acids and derivatives	Amino acids and derivatives	C7H13NO3	159.089	2.5978	16284-60-9	546304	HMDB0000678	5647	-	12646.8	13634.7	13532.1	3443.03	3524.51	3630.83	8859.89	8959.3	9638.47	12382.8	11581.8	8860.89	12232.3	12457.9	11969.9	13214.5	12602.2	13976.4	26438.3	26195.3	27172.2	12436.2	12734.6	13024.9	14262.5	13436.4	12921.6	34725.4	34237.9	36042.7	-
MW0009985	T3_positive	Trimethoprim	Phenolic acids	Phenolic acids	C14H18N4O3	290.138	0.59	738-70-5	5578	HMDB0014583	-	C01965	2513.33	2249.66	662.7	616.62	119.57	1279.27	618.43	2071.73	634.32	572.55	135.32	25.48	453.5	518.29	1086.56	580.9	2634.22	500.41	1914.87	96.72	2232.37	2503.82	1136.75	1791.88	873.39	2363.28	1089.12	2160.9	2302.17	1023.32	-
MEDN1066	T3_positive	2-(2-Aminoacetamido)-3-methylbutanoic acid	Amino acids and derivatives	Amino acids and derivatives	C7H14N2O3	174.1	0.9434	2325-17-9 | 6491-59-4	97417	HMDB0028854	-	-	59648.7	40143.4	214957	1869	2404.48	2234	5877.12	3979.44	4822.55	5283.71	7505.02	128479	7851.47	5652.05	7494.01	1402.19	2881.68	6760.18	20133.4	12182.8	5903.91	136139	13464.2	5109.46	149921	27900.3	153620	33275.2	20151.2	9589.88	-
MEDP1657	T3_positive	1-O-Hexadecyl-sn-glycero-3-phosphocholine	GP	PC	C24H52NO6P	481.353	6.7697	52691-62-0 | 97288-09-0	162126	-	-	-	51684.7	40110.6	59146.7	90868.6	90134.6	66271.7	85050.5	96045.6	89425.1	65797.8	56501.5	48243.5	47743.1	49344.1	49007	56426.6	39462.9	54217.5	74889.1	23811.8	18177.2	60046.8	67470.2	57974	61906.9	53921.7	55855.1	60723.5	60967.1	59791.2	-
MEDP0777	T3_positive	Diethyl malonate	Organic acids	Organic acids	C7H12O4	160.074	2.9679	105-53-3	7761	HMDB0029573	-	-	155.11	399.37	1903.75	415.49	1913.17	815.45	1281.54	4294.9	2026.3	2883.89	3739.14	3863.51	2511.61	2498.17	2762.02	3172	3732.41	3717.48	14295	12166.6	15370.7	3080.51	3336.65	1794.73	2219.09	2555.91	2250.48	11052.7	10844.5	12090.1	-
MEDL00353	T3_positive	Glu-Leu	Amino acids and derivatives	Amino acids and derivatives	C11H20N2O5	260.137	2.771	5969-52-8	9856500	HMDB0028823	44684	-	15679.2	15152.3	19758.8	1517.55	1045.3	526.51	9835.48	10253.5	9695.2	15605.5	16293.9	17612.7	10372.5	12897.4	13507.3	10140.3	13146.5	10993.5	11980.9	9585.51	14188.7	12729.8	11613.8	12655.1	13939.7	8594.05	9535.55	11496.7	12740.9	12113.7	-
MEDP1611	T3_positive	Glutamylglutamine	Amino acids and derivatives	Amino acids and derivatives	C10H17N3O6	275.112	1.6513	26848-14-6	10171586	HMDB0028817	-	-	2958.72	3048.55	2358.65	2902.19	2169.83	2202.43	2168.05	1761.55	1148.6	4800.98	4634.25	5174.35	5267.33	4125.63	4393.75	712.9	891.88	1969.88	2588.65	3615.84	2446.66	841.99	1215.68	884.95	2193.38	2621.55	2981.33	4385.71	5008.75	4303.19	-
MEDP0129	T3_positive	Phenethylamine	Alkaloids	Alkaloids	C8H11N	121.089	2.0637	64-04-0	1001	HMDB0012275	-	C05332	37.76	113.52	128.91	138.61	65.1	163.63	70.27	135.7	14.62	391.89	592.31	138.76	362.34	318.6	300.83	451.07	321.94	192.17	154.34	269.65	387.3	660.29	591.83	249.19	585.87	693.48	278.86	1219.49	2499.41	2349.61	ko00360,ko01100
MW0112772	T3_positive	3-Butyn-1-al	Others	Aldehyde compounds	C4H4O	68.0262	0.8254	52844-23-2	142966	HMDB0006853	-	C06145	12202.2	7267.65	7208.31	8934.72	9899.89	6979.81	8123.35	9015.67	10288.7	5180.64	12562.9	10540.8	10565.2	13219.5	14111	11547.4	8946.2	7669.87	4697.31	4670.92	4695.76	11681.7	6349.01	11719.4	7178.69	9750.22	8311.32	4927.82	6446.49	4334.39	ko00650
MW0013649	T3_positive	Allyl cyclohexanebutyrate	Organic acids	Organic acids	C13H22O2	210.162	6.1566	7493-65-4	61405	HMDB0038291	-	-	22302.3	22011.5	22632.8	13211.5	10691.7	12492.9	14128.7	16037.2	16041	19326.3	18915.8	19352.5	13010.2	13408	13371.5	13596.1	10182.6	16416.4	10677.7	11422.1	10290.1	14695.5	14340.3	17067.5	15989.8	17662.6	17838.9	14967.6	14040.1	15851.1	-
MEDP1098	T3_positive	5-Methoxyindoleacetate	Alkaloids	Plumerane	C11H11NO3	205.074	3.1639	3471-31-6	18986	HMDB0004096	7016	C05660	19565.1	14072.4	19476.7	976.46	407.23	1403.88	10131.5	15801.2	13992.9	17248.8	14834.7	17264.7	16748.5	16474.1	16756.6	20518.2	19950.5	22081.7	17158	13132.4	16157.1	16060.4	16402.1	16651.4	16018.6	16185.7	15242.8	14383.3	14326.9	15984.2	ko00380
MW0115889	T3_positive	(E)-3-(4-hydroxybenzylidene)indolin-2-one	Benzene and substituted derivatives	Benzene and substituted derivatives	C15H11NO2	237.079	0.8449	293302-14-4	10561847	-	-	-	7258.49	15473.5	15181.6	21278.7	22039.1	9255.71	18143.7	12921.4	20160.4	21603.3	18847.3	16358	18157.1	16765.5	13739.7	13449	15285.4	15247.7	11470	23524.8	4269.18	8168.62	8944.1	14901.1	3990.66	14619.5	14620.6	5507.66	15043.8	10430.5	-
MEDP1651	T3_positive	MG(18:1/0:0/0:0)	GL	MG	C21H40O4	356.293	7.3964	111-03-5	5283468	HMDB0011566	-	-	20387.8	17141.5	21979.6	23302.3	25856.5	26601.8	18032.5	24684.8	23436.6	20937	22149.9	19767.3	21733	19054.4	20118.1	20066.4	18709	17606.7	19065.8	15908.6	18064.7	17323.6	13172.5	1590.77	15781.5	18504.7	16087.6	13241.5	14247.2	14084.4	-
MEDN0222	T3_positive	Melezitose	Others	Saccharides	C18H32O16	504.169	1.1597	597-12-6	92817	HMDB0011730	-	C08243	43586.5	37145.8	32576	17428	13716.6	17846.3	34008.8	37857.4	39085.1	45411.4	35615.5	36388.2	31597.9	18138.6	30370.4	30606.3	31098.4	32241	15857.6	14904.6	14062.4	32931.2	33440	28090.3	21168.9	23267.8	17842.5	13586.3	16925.5	16618	-
MW0003649	T3_positive	3,4-Dimethylbenzoic acid	Phenolic acids	Phenolic acids	C9H10O2	150.068	1.8772	619-04-5	12073	HMDB0002237	6565	-	389.79	1015.52	1550.68	816.73	350.33	986.6	1346.85	458.74	2066.42	4261.46	3314.64	3117.81	2709.47	1103.24	1439.06	950.97	581.28	959.62	1074.7	1007.97	1031.14	2084.82	2302.06	1385.01	2034.85	2304.03	867.7	1264.48	129.24	1311.61	-
MEDP0365	T3_positive	cotinine N-oxide	Alkaloids	Pyridine alkaloids	C10H12N2O2	192.09	0.6098	36508-80-2	9815514	HMDB0001411	6227	-	42276.8	37489.3	39027	29107.2	27233.1	28124.5	25887.5	28118.1	28239.8	32491.8	38094.4	34834.8	32050.6	38578.4	32749.7	47462.1	32937.8	35649.5	37202.3	39476.4	44647.1	33069.1	37959.2	28390.9	38113.9	38539.6	33000.8	35228.9	37441.3	36955.7	-
MEDP1307	T3_positive	(2S,3S)-2-amino-3-phenylbutanoic acid	Amino acids and derivatives	Amino acids and derivatives	C10H13NO2	179.095	4.5244	25488-25-9	854352	-	-	C20895	16.78	1808.06	1926.84	46.63	71.29	43.32	6.18	2178.48	32	26.02	2059.76	32.14	52.04	22.37	48.39	3598.09	2708.92	3780.58	23030.5	21766.1	21273.9	20.1	26.66	2477.82	6608.16	4238.8	4231.13	33473.5	36170.1	34740	-
MW0117498	T3_positive	2-(3,4,5-trimethoxyphenyl)-1H-benzimidazole	Benzene and substituted derivatives	Benzene and substituted derivatives	C16H16N2O3	284.116	3.5762	175714-45-1	755544	-	-	-	231.24	120.7	34.92	147.18	105.64	61.18	203.62	15.17	63.81	323.85	132.74	133.93	71.52	84.22	127.04	330.6	277.26	185.91	2136.52	2482.47	2072.22	359.04	298.18	196.69	189.7	381.99	242.1	1207.35	2015.31	1844.87	-
MW0063235	T3_positive	Pulegone	Terpenoids	Terpene	C10H16O	152.12	1.8279	6894-43-5	442495	HMDB0035602	-	C09893	10332.8	10958.1	11939	4058.71	4323.95	4473.23	10288.4	12780.7	9084.41	11459.9	9908.89	10454.2	9490.57	9892.91	10341.7	10617.4	10564.1	10918.5	46771	52245.7	54618	6486.17	9068.14	7867.14	14113.2	14088	13784.5	66582.9	67442.9	69151	ko00902,ko01110
MW0115929	T3_positive	(4-Methyl-2-oxo-2H-quinolin-1-yl)-acetic acid	Organic acids	Organic acids	C12H11NO3	217.074	1.8477	103368-21-4	268297	-	-	-	128.06	132.63	101.83	15.7	48.29	21.46	66.48	35.46	68.31	256.62	168.93	60.9	43.56	62.53	40.23	140.66	157.14	103.37	2357.91	2275.2	2157.32	88.03	151.7	22.49	265.6	63.24	77.69	2236.87	2549.25	2289.74	-
MEDN0555	T3_positive	Hydroxyphenyllactic acid	Benzene and substituted derivatives	Phenolic acids	C9H10O4	182.058	4.4622	306-23-0	9378	HMDB0000755	5723	C03672	12551.9	13270.1	14454.3	4527.27	16141.5	15186.8	16697.2	15644.5	16164.2	62124.9	58303.6	60047.3	57995.6	58776.8	56171.2	51508.7	48706.9	47713.4	37460.3	37883.7	37263.7	61775.3	60528.6	62996.1	51048.8	47323.8	48277	40221.5	39336.2	37757.5	-
MW0154988	T3_positive	Pentacarboxylporphyrin I	Heterocyclic compounds	Heterocyclic compounds	C37H38N4O10	698.259	6.0773	28100-78-9	168756	HMDB0000789	-	-	21.17	1159.24	1091.51	759.5	501.41	699.8	1212.68	1466.82	2125.99	9737.72	9049.2	3470.66	1662.36	1727.21	1673.24	2644.11	1187.03	2284.01	167.54	1174.92	1554.81	7453	9999.75	8109.19	8325.14	10892.1	9459.7	4560.52	7739.34	5044.33	-
MW0000297	T3_positive	Hydroquinidine	Alkaloids	Quinoline alkaloids	C20H26N2O2	326.199	3.3377	1435-55-8	91503	-	-	-	703378	344629	837971	717757	851357	391467	451358	361116	659208	661520	519091	463597	408440	520197	327279	429753	289090	479323	373278	453619	303587	320661	582128	411806	266643	315728	648279	304173	434436	474032	-
MEDP0734	T3_positive	2-Aminophenol	Alkaloids	Phenolamine	C6H7NO	109.053	3.4584	95-55-6	5801	-	-	C01987	96258.2	96447.8	91855.7	173445	42831.8	167035	95417.4	53349.8	102011	169198	157368	57138.6	176337	166938	167632	147988	189877	172219	170009	92602.3	170376	165481	49803.7	183179	199936	167100	170019	94051.7	179061	158981	ko00380,ko01100
MEDL01943	T3_positive	Dimethylmalonic acid	Organic acids	Organic acids	C5H8O4	132.042	2.1027	595-46-0	11686	HMDB0002001	6425	-	60719.6	56263.2	63876	8235.6	7715.51	7470.19	35539.7	40179	40048	55073.3	45895.1	52705.1	49270.3	49504.8	46509.4	50325.2	49225.4	52192.6	39731.4	40476.4	42835.1	53004.6	48086.3	51428.5	47512.7	42244	41728.8	39257.7	38095.4	40179.2	-
MW0017196	T3_positive	cis-vaccenoyl CoA	FA	FFA	C39H68N7O17P3S	1031.36	4.4424	13673-88-6	53477847	HMDB0006521	-	-	5825.59	6488.84	8717.29	609.82	473.56	1018.32	2907.35	4842.86	5133.23	4799.86	7304.41	3976.01	6303.45	6683.28	5537.76	2507.57	5704.48	7710.69	5921.07	2492.42	4533.79	5740.95	5848.14	5939.28	5261.71	5163.2	6508.8	7942.46	6923.12	3092.26	-
MEDL02755	T3_positive	5,7-Dimethoxyflavone	Flavonoids	Flavones	C17H14O4	282.089	5.1194	110241-33-3	88881	HMDB0035973	-	C10029	971.86	262.34	104.23	1542.03	167.6	10.32	1515.68	45.11	199.48	30278.5	25329.6	26465.2	18682.2	19183.8	21019.3	11898.2	12828.5	12946.4	8543.74	10396	11230.4	32679.7	23801	32593.8	38714.7	20834.1	18152.2	16180.6	14562.7	17546.8	-
MW0001450	T3_positive	1-[2-(4-Methoxyphenyl)ethyl]piperidin-4-amine	Benzene and substituted derivatives	Benzene and substituted derivatives	C14H22N2O	234.173	3.7327	85098-70-0	3020332	-	-	-	2202.16	1126.88	2674.29	3049.86	2227.36	1822.08	2641.48	2357.74	1358.33	1514.41	1279.54	1977.6	571.49	2467.32	1444.3	1318.38	1392.75	1138.99	2282.61	1000.58	3107.01	1382.65	1251.55	1995.99	1465.3	1252.87	1143.72	1737.44	2161.44	1577.04	-
MEDP0636	T3_positive	2-Furancarboxaldehyde	Others	Aldehyde compounds	C5H4O2	96.0211	0.8254	98-01-1	7362	HMDB0032914	-	C14279	11556.9	7293.54	9773.88	4258.79	2764.77	6740.46	9427.24	6605.02	3079.72	4534.5	7197.73	5351.62	7668.16	6306.98	7903.85	7289.75	10438.5	7794.12	10504.5	8625.07	7136.39	6872.47	7558.91	10271.7	8815.48	6170.08	9335.31	8589.46	9514.37	5799.91	ko01100
MW0001678	T3_positive	1-nitrosonaphthalene	Benzene and substituted derivatives	Benzene and substituted derivatives	C10H7NO	157.053	2.6139	21711-65-9	30767	HMDB0062189	-	C14788	7737.31	8281.99	7411.09	3552.43	3657.47	3043.83	7133.07	7079.33	7555.77	7042.03	6917.58	7685.77	7968.27	8412.25	9084.34	8846.29	8442.67	9646.34	14990.9	15360.4	17195.5	9435	8645.31	9622.83	9753.77	9869.5	9314.99	18834	18846.6	18801	-
MW0164893	T3_positive	(24S)-5beta-cholestane-3alpha,7alpha,12alpha,24-tetrol	Alcohol and amines	Alcohols	C27H48O4	436.355	7.7811	15176-41-7	56927968	-	-	-	449291	753018	1.54299e+06	912871	186790	150085	241306	217764	279461	234432	584296	491036	630818	457889	416720	294052	577348	623706	445031	437455	344120	440116	620485	459928	816931	462975	766255	515206	399011	275731	-
MW0127187	T3_positive	1-Isothiocyanato-7-(methylthio)heptane	Others	Others	C9H17NS2	203.08	0.767	4430-38-0	10125146	HMDB0038440	-	-	9283.08	3710.3	5381.16	5446.16	7845.45	6665.58	4108.69	2994.32	6657.52	4302.83	7451.84	7706	3676.59	8858.88	3434.24	4318.43	8522.76	7014.46	10225.1	6238.35	9408.68	8343.27	8768.33	9213.8	3660.97	5679.21	7845.21	3871.12	6692.24	1810.92	-
MEDP1218	T3_positive	3-Amino-2-naphthoic acid	Alkaloids	Alkaloids	C11H9NO2	187.063	5.0199	5959-52-4	22244	-	34509	-	136.51	20.66	576.63	442	105.07	261.5	32.51	122.83	133.6	26927.6	24530.4	24942.6	23336.6	29340.2	22892.2	27185.7	19431.5	26933.7	23720.2	21655	23189.7	32693.3	30808.5	27713.5	36082.5	34119.9	33149.9	31421.5	31913.1	34355.7	-
MEDP0773	T3_positive	Norambreinolide	Terpenoids	Ditepenoids	C16H26O2	250.193	6.652	564-20-5	61129	HMDB0035293	-	-	3133.19	2896.78	4850.9	6532.55	6332.19	2196.8	5735.45	7771.41	5117.63	9736.45	5983.85	5289.06	4324.32	8527.71	3803.56	6232.84	3283.28	7751.95	6427.41	8730.97	4698.87	6169.33	8408.62	6820.62	6160.23	7338.37	8141.81	10294.7	6748.09	8245.67	-
MW0002666	T3_positive	2-Amino-4-methylbenzophenone	Benzene and substituted derivatives	Benzene and substituted derivatives	C14H13NO	211.1	0.6098	4937-62-6	78651	-	-	-	2241.89	2582.55	1311.53	2184.98	2878.77	1705.18	1488.64	3440.36	2835.27	4888.86	4705.08	4203.67	4113.43	657.8	3946.29	4258.93	2800.25	2662.47	4816.4	4522.6	4241.72	1631.64	3959.25	1926.26	3228.08	4151.1	1714.31	2186.51	1855.24	4590.62	-
MEDN0604	T3_positive	Tetradecanedioic acid	Lipids	Free fatty acids	C14H26O4	258.183	6.9647	821-38-5	13185	HMDB0000872	5833	-	4271.42	4922.03	4766.75	2794.36	1912.74	5005.47	3548.04	3377.89	3564.01	5861.86	4675.41	5099.98	4880.8	5035.64	5467.17	5571.6	4790.42	5272.26	3041.3	4692.94	1385.69	5445.51	5441.61	5905.52	5048.85	5470.03	4485.86	4676.57	4944.51	3261.72	-
MW0159962	T3_positive	Sangivamycin	Nucleotides and derivatives	Nucleotides and derivatives	C12H15N5O5	309.107	0.8647	18417-89-5	14978	-	-	-	2235.17	11974.3	2661.19	4741.66	2035.16	563.84	2528.58	1821.96	1655.62	5071.81	6194.16	899.65	494.68	316.4	4286.29	1651.47	1394.89	720.44	2212.17	1227.26	898.22	324.28	645.93	599.06	1002.67	772.6	466.28	9551.71	1839.57	4273.82	-
MW0142555	T3_positive	2-phenyl-N-(5-propan-2-yl-2-thiazolyl)acetamide	Benzene and substituted derivatives	Benzene and substituted derivatives	C14H16N2OS	260.098	0.6098	267654-00-2	16760027	-	45242	-	10949.8	13788.4	16067.2	8521.89	14023.9	13845.4	13665	12077.7	13545.2	22411	19490.4	4922.28	9725.21	12455	18852	6870.94	24593.1	17917.8	22386.6	8288.87	6170.86	12123.6	8694.97	5876.1	7212.25	3573.61	8626.94	16417.7	11160.6	18914.9	-
MEDP1669	T3_positive	Alanylphenylalanine	Amino acids and derivatives	Amino acids and derivatives	C12H16N2O3	236.116	4.2254	3061-90-3	96814	HMDB0028694	23975	-	20866.3	18611	20248.8	15143.4	15567.6	14057.7	24981.1	26677.3	25149.2	16796.2	18080	17076.3	34468.6	32177.2	34017.1	36831.7	34797.8	40201.4	85389.7	65998.7	85548.9	15467.7	16238.1	17939.8	23203.1	20002.5	20408.1	37646.4	37848	37919.6	-
MW0007503	T3_positive	Lidocaine	Benzene and substituted derivatives	Benzene and substituted derivatives	C14H22N2O	234.173	5.7384	137-58-6	3676	HMDB0014426	-	C07073	22857.9	11971.8	9148.73	5204.98	4089.57	4347.65	13419.5	14173.3	9995.49	17074.3	13198.4	11742.6	2248.14	5857.09	3648.38	8143.16	6930.96	8645.41	8064.28	5809.74	5351.18	20973.3	18323.4	17204.3	27417.2	17450.8	25018.9	21202.5	22549	12271	-
MW0152005	T3_positive	Karounidiol	Alcohol and amines	Alcohols	C30H48O2	440.365	7.5936	118117-31-0	159490	-	-	C17394	7144.3	527.65	9558.42	7561.1	7132.01	7834.7	2368.5	1543.05	983.85	4691.81	2540.92	3861.22	4292.91	8586.01	6521.35	8392.08	862.44	1646.69	2685	7228.39	4245.22	1266.73	3301.47	4286.76	5236.99	9189.68	8203.52	3603.63	2176.3	6051.12	-
MEDN0420	T3_positive	Acetylglycine	Amino acids and derivatives	Amino acids and derivatives	C4H7NO3	117.043	1.8083	543-24-8	10972	HMDB0000532	5517	-	5107.69	5956.92	5506.96	4620.57	5245.79	5369.33	5545.51	5367.13	4497.97	5039.77	5408.06	5137.09	4959.75	5614.52	6045.08	6256.41	6188.29	6169.21	6267.06	5308.49	5810.58	5452.87	5697.48	5598.11	5813.45	5758.09	5879.15	5940.56	5637.4	5956.89	-
MEDP0302	T3_positive	Caffeic acid	Phenolic acids	Phenolic acids	C9H8O4	180.042	0.6098	501-16-6	689043	HMDB0001964	-	C01481	385497	355828	357674	235840	302675	209586	195944	226398	207209	585185	475428	462949	373134	396594	458496	417495	461434	450070	527399	533859	556954	309453	365573	320258	339715	176818	290111	533589	492111	536466	-
MW0117454	T3_positive	2-(furan-2-yl)-4,5-diphenyl-1H-imidazole	Heterocyclic compounds	Heterocyclic compounds	C19H14N2O	286.111	3.1443	29916-33-4	813121	-	-	-	3187.45	2851.06	2061.9	65.08	55.27	995.85	901.16	1589.56	1463.88	2989.15	1149.88	3148.98	3479.99	1460.93	702.45	1963.65	3562.59	2298.87	2572.28	1674.16	2158.42	1586.48	2689.12	2786.57	2127.18	1561.55	2318.8	903.78	2167.39	2244.61	-
MW0111406	T3_positive	(2E,4E)-2,4-Dodecadienal	Others	Aldehyde compounds	C12H20O	180.151	2.1027	21662-16-8	5367530	HMDB0039590	-	-	59.88	89.51	78.86	45.56	120.09	105.11	145.93	91.16	76.13	147.97	35.62	21.29	136.47	93.17	79.28	287.8	155.72	130.08	330.19	418.28	462.26	324.46	219.69	136.97	322.54	344.1	392.4	2966.5	2958.2	4499.98	-
MW0160700	T3_positive	Hercynine	Others	Lactones	C9H15N3O2	197.116	0.7279	534-30-5	5459798	-	-	-	16883	13800.3	18948.6	2190.37	3644.24	6120.28	7217.76	5753.55	7218.67	13276	13658.2	13927.3	14730.9	14422.4	11195.3	11609.4	15398.6	17739.7	18526.1	16866	17716.7	19103.9	13342.1	22169.5	16531.2	20831.2	15189.6	19927.6	20904.1	14849.9	-
MW0011880	T3_positive	1,2-Dilinoleoylglycerol	GL	DG	C39H68O5	616.507	7.9483	2442-62-8 | 30606-27-0	6438297	-	-	-	92.37	36.04	172.11	166.72	36.04	39.31	18.03	2218	58.96	2933.06	2792.88	2315.52	4979.13	684.09	770.47	568.59	1737.59	991.71	1343.89	2171.66	1729.99	2524.44	2605.53	235.33	2369.09	4571.13	4369.94	2160.87	6214.84	4539.05	-
MEDL00462	T3_positive	6-Hydroxyhexanoic acid	Organic acids	Organic acids	C6H12O3	132.079	2.9285	1191-25-9	14490	HMDB0012843	-	C06103	2651.63	2721.33	4200.8	5512.21	5683.06	3166.07	2438.71	2911.41	3333.24	2798.71	2284.13	2602.36	2999.11	3502.2	1758.48	3761.29	2877.76	2441.47	2940.7	5265.12	2085.7	3027.32	5031.92	5749.05	1986.77	3234.1	3135.15	1914.77	1972.34	2567.12	-
MW0114576	T3_positive	Helicide	Phenolic acids	Phenolic acids	C13H16O7	284.09	3.157	80154-34-3	12896796	-	-	-	9019.96	10650.3	11077	4373.2	617.47	892.73	8136.45	7255.81	5768.36	5132.83	10466.8	9577.3	8670.7	10649.1	9471.62	7749.47	10229.3	9884.18	6735.22	7949.48	8613.75	10358	8020.56	9885.32	8113.59	11650.5	9057.16	9106.68	6421.27	10877.3	-
MEDN0441	T3_positive	Eudesmic acid	Phenolic acids	Phenolic acids	C10H12O5	212.069	0.7004	118-41-2	8357	HMDB0033839	-	-	909.26	345.3	75.24	457.32	369.7	442.76	1527.83	488.31	243.97	201.26	593.24	837.74	162.45	874.7	593.8	639.95	1622.85	581.67	954.83	1553.42	1734.24	1046.99	1475.65	871.39	1936.13	3010.49	405.24	1036.96	1606.17	2462.56	-
MEDL02236	T3_positive	Amylotetraose	Others	Saccharides	C24H42O21	666.222	0.8061	34612-38-9	439639	HMDB0001296	4199	C02052	6208.32	9180.86	2846.73	140.88	2404.19	4157.18	7273.32	5097.4	3471.11	5852.66	2305.37	11179.7	5883.83	6968.65	2184.64	1659.05	4865.21	2533.86	885.1	1234.28	424.14	7019.21	5534.41	9685.9	1658.15	907.25	1255.19	3547.87	1666.48	2262.93	-
MW0147956	T3_positive	Cycloprotobuxine C	Alcohol and amines	Polyamines	C27H48N2	400.382	6.4349	1936-70-5	265756	-	-	-	2706.18	2904.62	2169.47	1584.89	1858.08	469.89	5633.48	6773.63	2220.74	2557.85	1112.69	1880.83	1656.37	2112.08	1941.87	2117.36	1646.54	2025.84	5391.53	6990.69	1841.76	6827.02	6341.54	6235.37	7015.31	2830.91	6734.12	6875.76	6517.8	1584.12	-
MW0014777	T3_positive	5-Hexyl-3,4-dimethyl-2-furannonanoic acid	Organic acids	Organic acids	C21H36O3	336.266	6.6421	116627-47-5	85564628	HMDB0112101	-	-	60308.6	61109.1	55348.1	64228.3	47321.9	53334.5	64648.7	82848.3	34193.6	26738.3	27788.3	18868	36957.3	30887.5	45426.5	18893.2	20607.9	14852.3	9283.85	9005.29	10062.3	15747.2	20311	12333.8	7330.09	10246.8	10243.5	8910.15	8570.9	8963.26	-
MEDN1386	T3_positive	Erythritol	Others	Saccharides	C4H10O4	122.058	0.6098	149-32-6	222285	HMDB0002994	140	C00503	89671.4	70052.2	113394	63868.2	72275.8	69787.9	70116.9	79942	79964.2	83823.3	99416.6	90031.1	71313.9	93362.8	84018.2	106986	98252.2	95847.2	94722.4	89848.7	119907	85694.2	78072.1	87071.1	109458	105739	50770.5	83391.3	105239	96244.2	ko02010
MEDP0687	T3_positive	2-Acetyl-5-methylfuran	Others	Others	C7H8O2	124.052	4.5878	1193-79-9	14514	HMDB0035226	-	-	2018.02	1443.73	1134.17	1879.13	1241.89	2199.07	410.02	1696.8	346.19	13139.5	11570.1	12129.3	8897.51	8984.83	8014.71	6444.93	5620.57	6166.81	2428.32	3569.05	4137.02	9686.4	9906.98	9382.03	7614.69	5759.53	6048.44	3978.72	3063.66	3974.79	-
MEDL02311	T3_positive	Moschamine	Alkaloids	Plumerane	C20H20N2O4	352.142	3.3408	68573-23-9	5969616	HMDB0032759	-	-	12877.2	12319.5	15754.4	918.75	1603.37	376.13	4769.21	5469.54	4680	9704.67	10903.4	19393.5	11691.1	10579.3	9917.86	6917.56	9048.74	10234.2	8245.52	17040.7	8851.18	11401.1	8700.74	7939.13	7887.88	9361.71	7649.16	16817.7	11090.7	10439.2	-
MW0154935	T3_positive	Patellamide A	Alcohol and amines	Amines	C35H50N8O6S2	742.33	3.1835	81120-73-2	157454	-	-	-	44968.7	47353.3	45755.8	3945.81	1897.27	3953.58	31779.2	33507.2	31518.9	45005	37645.7	43395.4	29764.8	37162.5	37795.2	41508.3	43345.1	42395.6	47000.7	50606.3	58128.1	36779.5	38087	41596.8	50929.1	83746.8	73642.4	48379.4	82094.9	86791.7	-
MEDN1110	T3_positive	1,11-Undecanedicarboxylic acid	Lipids	Free fatty acids	C13H24O4	244.167	6.2162	505-52-2	10458	HMDB0002327	6622	-	5481.74	6731.99	2326.96	9326.49	7063.64	7927.63	5304.93	6448.72	3807.85	27508	20920.6	20166.8	32663.3	31171.7	29300.5	44117.4	41768.3	60714.8	27722.2	25017.8	24597.9	33584.5	38046.1	34352.1	40891.9	36835.4	45629.4	29144.1	27552.8	30551.8	-
MW0015923	T3_positive	Artemisinin	Terpenoids	Sesquiterpenoids	C15H22O5	282.147	2.1027	63968-64-9	68827	-	532	C09538	67785.4	65900.8	71034.9	3836.68	4311.2	4409.02	33159.2	35226.2	31920.8	38697.1	38383.8	62327.9	45108.6	48791	42641.8	39998	35954.8	50616	25136	28353.3	38963	31068.7	45822.3	46331.2	44997.8	40923.8	40800.6	38741.1	34824.2	33662.1	-
MW0109774	T3_positive	Suberylglycine	Amino acids and derivatives	Amino acids and derivatives	C10H17NO5	231.111	0.6098	60317-54-6	6453952	HMDB0000953	5899	-	39477.8	41037.9	60549	33628	25476.1	23614	22139.9	24037.4	22739.7	40239.8	44901.9	53228.6	37710.4	49729.5	36765.9	60432.2	36769.2	39189.4	51411.2	58403.1	57528.4	29842.1	43650.3	34957.3	53166.2	32852.2	43373.2	37868.6	42894	41114.3	-
MW0143238	T3_positive	42-[3-Hydroxy-2-(hydroxymethyl)-2-methylpropanoate]rapamycin	Others	Lactones	C56H87NO16	1029.6	5.7244	162635-04-3	23724530	HMDB0015632	-	-	2275.32	740.82	1683.63	1958.46	2182.02	1081.2	2292.97	1708.08	1916.04	2309.47	3099.84	2601.71	2765.74	3606.46	1591.9	944.43	1705.58	1456.22	604.64	529.49	1760.39	1336.82	1015.41	847.06	1351.2	2183.73	1369.6	2990.75	1662.26	734.97	-
MW0142559	T3_positive	2'-Phospho-5'-adenylyl sulfate	Nucleotides and derivatives	Nucleotides and derivatives	C10H15N5O13P2S	506.986	0.6098	62230-89-1	440048	-	-	C03568	2242.83	1039.42	1715.33	154.69	786.95	343.96	616.42	351.21	195.41	1020.1	2857.79	2078.4	729.86	868.02	1042.87	1023.56	538.89	1822.41	1837.29	3275.43	2963.33	1897.24	1097.26	734.02	920.87	970.15	1282.83	2398.29	788.25	1893.35	-
MEDP1540	T3_positive	1-Methyl-L-histidine	Amino acids and derivatives	Amino acids and derivatives	C7H11N3O2	169.085	0.9238	332-80-9	92105	HMDB0000001	3741	C01152	1196.76	1789.36	3266.76	394.96	602.6	1473.5	829.62	3152.3	1984.69	3710.36	3849.11	619.38	550.8	437.66	1038.87	2311.25	2176.32	497.06	2182.05	462.4	4601.33	505.95	426.45	652.07	1064.26	784.79	535.97	1070.19	1310.27	2171.41	ko00340,ko01100
MW0124447	T3_positive	Isatin	Alkaloids	Plumerane	C8H5NO2	147.032	5.7777	91-56-5	7054	HMDB0061933	-	C11129	46967.8	49214	44825.4	27410.7	23325.7	22005.1	29892.6	30600.4	31012.5	45882.2	32638.1	39521.7	29493.1	24097.6	29074	29138.9	8157.65	33446.6	21501.6	28007.8	20314.8	32162.4	32428.6	37944.8	34450.2	36173.7	38659.4	34972.9	35612.8	32184.4	-
MEDN0623	T3_positive	Salicyluric acid	Phenolic acids	Phenolic acids	C9H9NO4	195.053	2.61	487-54-7	10253	HMDB0000840	617	C07588	4364.46	3987.6	3299.28	864.82	1663.61	1627.71	3954.68	3591.79	3677.34	1755.55	3655.94	4221.34	4228.31	4636.72	4935.87	4498.74	4261.93	5036.24	8835.36	8172.06	6791.22	4081.04	4878.79	4820.32	4604.4	4722.5	4457.86	10374.6	9358.34	10287.8	-
MW0117716	T3_positive	2-(Methylthio)-6-nitro-1,3-benzothiazole	Benzene and substituted derivatives	Benzene and substituted derivatives	C8H6N2O2S2	225.987	0.6098	3621-99-6	305552	-	-	-	127820	134159	152927	71212.7	101425	68766.3	64194.9	76027.8	68475.4	184547	174642	148934	121125	132880	146977	154330	149606	142659	189229	175222	177654	99979.6	101574	103734	118223	142995	97640	175566	159894	146312	-
MW0124060	T3_positive	Ethyl 2-amino-4-methylthiazole-5-carboxylate	Others	Lactones	C7H10N2O2S	186.046	1.2027	7210-76-6	343747	-	45446	-	5468.23	4299.24	5185.61	6610.66	5625.99	4679.89	4694.48	8032.42	8470.27	6460.36	5708.34	4327.25	4321	5210.47	4579.95	4948.35	5686.96	4146.36	1978.44	5083.2	5146.52	3245.07	3732.61	5522.78	4527.92	4149.99	5285.13	4684.27	5664.73	4559.07	-
MW0159919	T3_positive	7,8-dimethyl-10-[(2R,3R,4S)-2,3,4,5-tetrahydroxypentyl]-4a,5-dihydrobenzo[g]pteridine-2,4-dione	Others	Vitamin	C17H20N4O6	376.138	1.8378	83-88-5	6759	-	-	-	680.19	609.57	1024.75	104.18	287.91	233.13	538.65	245.87	566.73	2990.8	2274.48	2046.92	402.26	768.03	83.63	907.34	416.05	1049.03	847.57	209.14	276.9	439.13	313.31	693.9	635.43	519.48	324.67	470.87	277.95	631.61	-
MEDL00352	T3_positive	Glu-Val	Amino acids and derivatives	Amino acids and derivatives	C10H18N2O5	246.122	0.6098	5879-06-1	6992567	HMDB0028832	-	-	22153.8	16877.6	16654.2	13035.9	15769.9	14432.7	14056.7	15696.7	16151.4	18538	16093.3	13344	12578.6	21598.2	16664.5	25248.4	19221.2	17229.1	19840.8	19082.1	14449	18105.8	13766.5	10582.2	20780.3	19822.3	13955.8	15524.7	18612.4	15385.7	-
MW0111663	T3_positive	1-(Methylthio)-2-butanone	Others	Ketone compounds	C5H10OS	118.045	1.2488	13678-58-5	61656	HMDB0037193	-	-	1498.41	1280.55	1418.66	534.67	740.62	923.04	1101.24	1318.17	1080.91	1238.94	1225.7	1183.61	1030.66	1437.22	1410.67	2012.99	1315.86	1899	33159.8	30012.4	38898.9	1138.6	1422.61	1192.91	7541.11	2979.67	7530.08	44722.1	41741.4	45389.2	-
MEDN1556	T3_positive	L-Allothreonine	Amino acids and derivatives	Amino acids and derivatives	C4H9NO3	119.058	8.9288	24830-94-2	99289	HMDB0004041	7007	C05519	31362.6	36815.5	33543.9	21374.5	30822.3	32039.7	31855	27753.6	23860	29960.1	25195.1	28228.4	34440.9	30820.4	26584.9	26275.8	31711.9	33126.7	32452.8	28193.5	25734.1	26708.5	27876.7	25754.8	29131.2	24065.2	29220.5	19034.9	29583.4	27146.2	ko00260,ko01100
MW0147478	T3_positive	Cicutoxin	Alcohol and amines	Alcohols	C17H22O2	258.162	1.5531	505-75-9	25265910	-	-	C08402	94307.1	119028	118104	31357.1	47173.3	48329.5	98053	75535.1	68312	94225.6	89877	100722	67430.2	91893.2	90556.2	73739.6	57091	83248.6	78789	87855.1	78739.7	79458.6	95251.1	69093.6	74973.3	93618.7	91590.7	66956	68281.5	92527.4	-
MW0161303	T3_positive	Benzeneacetonitrile, 4-hydroxy-3-methoxy-alpha-(3-(methylamino)propyl)-alpha-(1-methylethyl)-	Benzene and substituted derivatives	Benzene and substituted derivatives	C16H24N2O2	276.184	0.6098	71539-08-7	10016311	-	-	-	3324.99	7515.66	3768.67	9750.96	11216.8	15118.3	4664.58	9453.11	8995.2	11856.6	5976.76	4284.57	699.57	2850.21	4759.3	6892.75	6652.11	4365.91	5358.37	8099.39	1508.07	7137.1	3345.44	9313.89	7690.64	11345.2	6972.62	6112.01	7768.63	9001.1	-
MW0168881	T3_positive	Quinaprilat	Organic acids	Organic acids	C23H26N2O5	410.184	5.1794	82768-85-2	107994	HMDB0042005	-	D03773	1289.42	361.65	2090.93	2617.78	1807.1	2672.42	3322.49	4256.31	160.97	12438	10972.1	11569	10905.5	9400.51	11906.2	7803.99	9058.44	10942.6	8080.18	8130.65	8875.85	11615.9	10638.4	16135	9282.51	4577.31	11163.1	7491.37	8328.28	6513.59	-
MW0129649	T3_positive	1,2-di-O-sinapoyl-beta-D-glucose	Phenolic acids	Phenolic acids	C28H32O14	592.179	0.7866	91095-79-3	5280665	-	-	C04275	22438.2	14890.1	16895.5	10907.1	10779.5	10022.8	14918.5	29931	26546.9	25594.2	26723.5	17485.2	19670.3	22589.7	14195	37880.8	27449	31059.6	27320.5	21651.2	28571.8	24129.4	16863.3	21038.4	24679.4	14469.4	17758.4	21250.7	21005.7	18642.4	-
MEDP1799	T3_positive	Quinaldic acid	Organic acids	Organic acids	C10H7NO2	173.048	2.6926	93-10-7	7124	HMDB0000842	5805	C06325	312041	321842	324355	330002	334099	330905	315576	318335	312827	346692	312234	333800	318047	323691	326619	336354	326552	314346	312853	303815	320408	310203	311801	333855	331968	321673	302831	315585	299098	303500	-
MW0157084	T3_positive	S-methyl-5-thio-alpha-D-ribose 1-phosphate	Organic acids	Organic acids	C6H13O7PS	260.012	6.4942	68134-74-7	11988266	HMDB0000963	-	C04188	99316.1	137392	97792.8	115492	96352.9	75953	87837.7	92521.9	102493	90128.8	79534.5	113592	84084.4	82423.3	104664	108950	102574	123109	78448.1	103579	100460	106743	100748	112607	114606	92176.1	100120	118225	121828	92525.4	ko00270,ko01100
MW0120544	T3_positive	4-Hydroxydebrisoquine	Heterocyclic compounds	Heterocyclic compounds	C10H13N3O	191.106	0.8254	59333-79-8	107669	HMDB0006468	-	-	358070	386186	393180	155689	145304	170488	310437	306342	295040	326312	292746	309179	320241	337128	294382	306035	306941	304788	320600	318006	305266	321304	328422	316568	308452	306621	348345	338116	300065	298679	-
MEDN1108	T3_positive	Levoglucosan	Others	Saccharides	C6H10O5	162.053	0.8351	498-07-7	2724705	HMDB0000640	5613	-	48748.5	45852.2	47487.8	34724.8	35620.9	22652.9	41951.1	50080.5	46377.7	44920.7	40681.8	34474	38897.1	34106	37679	26257.4	34576	27506.3	27681.6	28088.2	23457.1	36839.3	38047.4	39911.1	31022.7	38084.9	33460.2	27609.6	31072.1	24856.8	-
MW0001939	T3_positive	2-(4-Isopropylphenoxy)propanohydrazide	Benzene and substituted derivatives	Benzene and substituted derivatives	C12H18N2O2	222.137	0.6098	667412-84-2	5018791	-	-	-	14812.2	11241.1	12756.5	19069.2	34955	29680.8	17438.7	19144	19298.3	19929	16895	16173.4	14082.6	14330.2	16485.7	13347.6	16623.3	18727.2	11144.4	12027.6	13232.3	16209.8	17055	20364.4	16577.7	22599.1	16226.3	17799	17898.6	15227.1	-
MEDL01768	T3_positive	6-O-Acetylarbutin	Phenolic acids	Phenolic acids	C14H18O8	314.1	2.4762	10338-88-2	14542705	HMDB0034060	-	-	1931.66	2262.58	620.75	2889.57	2039.53	393.73	1713.86	619.86	1580.82	539.1	450.01	367.84	281.93	674.09	767.82	129.55	96.28	746.48	847.66	1239.22	301.87	238.9	1019.24	1308.93	133.27	336.05	219.19	870.5	312.21	563.18	-
MEDN1507	T3_positive	3-Methylpentanoic acid	Organic acids	Organic acids	C6H12O2	116.084	2.496	105-43-1	7755	HMDB0033774	-	-	35171.6	35506.9	41790.3	23134.4	16832.9	19487.6	26418.9	29952.3	30292	15976.4	29937.8	28601.8	24692.6	27156.5	23775.8	25913.5	22100.2	29870	25903.8	25360.2	24337.4	23938.7	25302.6	24042.2	24050	23096.6	24775.2	21006.7	24286.1	23677	-
MW0121444	T3_positive	5-Ethynyl-1H-indole	Alkaloids	Plumerane	C10H7N	141.058	2.6061	889108-48-9	17842585	-	-	-	2823.56	3262.62	3043.8	1008.34	286.05	620.16	2111.6	2262.3	888.3	3084.54	2683.92	2697.98	3145.5	2893.04	2688.92	3080.67	3191.12	2084.7	5528.3	6220.74	6441.54	2417.13	2734.18	3088.5	3286.74	2924.19	2751.31	8124.81	7405.42	8075.62	-
MW0142581	T3_positive	2-Tetrahydrothiopheneacetic acid	Organic acids	Organic acids	C6H10O2S	146.04	1.2389	65102-22-9	443065	-	-	-	2684.65	2608.24	2647.33	3409.14	1198.12	146.03	706.98	2450.19	2994.93	5484.17	3340.77	2088.01	8604.98	8785.26	9185.78	9376.57	11378.4	12918.4	25201.6	23583.3	27395	11195.1	11007.9	9497.88	13066	12205	10512.3	35488.4	32910.4	35010.6	-
MW0108044	T3_positive	Lys-Gln	Amino acids and derivatives	Amino acids and derivatives	C11H22N4O4	274.164	4.2451	92352-82-4	196305	HMDB0028949	23754	-	64956.9	63437.9	65371.3	64472.8	66734.4	71910.1	77236.5	79680	75308.9	62299.2	53566.7	52324.7	58563.5	61792.7	63768.6	62728.4	62960	64599.2	63712.3	62292.3	68458.4	52708.7	59872.9	54383.1	51731.1	49006.9	48309.8	52151.6	54525.4	55027.9	-
MW0002152	T3_positive	2,3-Dihydro-2,3-dihydroxy-4-(4-methoxyphenyl)-1H-phenalen-1-one	Benzene and substituted derivatives	Benzene and substituted derivatives	C20H16O4	320.105	0.6098	159853-37-9	10381323	HMDB0041463	-	-	390.53	641.48	909.19	2638.11	3177.42	1905.06	841.82	676.07	1188.28	572.37	226.47	699.28	811.51	634.69	909.33	611.22	566.28	826.16	292.58	488.01	909.07	384.59	571.2	569.95	216.17	378	889.9	551.79	505.15	918.38	-
MEDL02624	T3_positive	Piperlonguminine	Alkaloids	Alkaloids	C16H19NO3	273.137	2.7512	5950-12-9	5320621	HMDB0030187	-	-	10736	11283.5	39892.9	16761.9	18483.6	19498	36416.9	60340	35308.1	60652.4	48686.4	54256.5	42348.3	44773	44297.9	54548	53587.6	52077.5	163434	164638	162192	36874	44239.2	36460.1	57480.4	47311.1	46440.5	126744	118922	124386	-
MW0017148	T3_positive	cis-3-Hexenyl tiglate	Lipids	Free fatty acids	C11H18O2	182.131	0.8254	67883-79-8	15461361	HMDB0038279	-	-	52895.9	35767	54851.8	24695.7	11402.2	2621.94	40918.7	31461.1	42703.2	22667.1	37598.4	40668.8	49979.6	45808.1	46167.5	50568.5	36746.8	43825.7	28720.3	48173.8	44856.6	37826.7	31269.3	40718.6	57126.1	48294.4	30866.8	56161.7	51258.4	39163.9	-
MEDL01829	T3_positive	Isothankunic acid	Terpenoids	Triterpene	C30H48O6	504.345	4.8221	22882-19-5	12302703	HMDB0040772	-	-	6428.96	4975.53	6019.58	7439.84	2245.74	4971.8	3619.05	3462.68	6263.07	3238.73	3578.16	452.92	5205.9	3643.03	3759.79	4222.34	2602.75	2218.5	3669.88	4898.89	412.5	39.08	4021.05	4251.23	4955.65	4759.39	4310.85	1803.36	4229.17	3999.67	-
MW0146424	T3_positive	Methylatropine nitrate	Alkaloids	Tropan alkaloids	C18H26N2O6	366.179	1.4942	52-88-0	657381	-	263505	-	1239.74	1615.27	1823.15	217.58	276.51	229.29	1293.41	1766.38	369.05	930.14	720.38	1165	999.66	469.33	1454.11	437.28	588.47	1789.9	267.56	687.38	634.32	644.61	1397.97	429.43	1542.88	2091.61	980.82	1985.11	789.5	1779.24	-
MEDL02715	T3_positive	Propionic acid	Organic acids	Organic acids	C3H6O2	74.0368	0.8449	79-09-4	1032	HMDB0000237	3215	C00163	10367.2	14200.9	15871.8	7803.1	8888.15	7908.91	9357.06	13008.4	12894.4	18189.5	18864.1	15894.9	18511.3	15233.6	14675.3	15368.1	15724.1	14300.4	14660.7	7042	13906.5	16383.2	17528.5	16433.4	16715.7	19221.4	17738.9	14390.6	15456.5	17524.4	ko00640,ko00760,ko01100
MADP0489	T3_positive	Heptethylene glycol	Alcohol and amines	Alcohols	C14H30O8	326.194	3.3212	5617-32-3	79718	HMDB0061835	-	-	10821.5	4006.54	12249.2	8087.46	11989.4	5781.24	6055.17	5618.57	8179.05	9503.34	8618.18	7300.6	5538.9	7591.46	5741.97	6227.75	4390.89	6668.69	6237.18	6449.86	4718.2	5540.97	8344.58	6042.71	4013.9	4028.99	8213.37	3017.96	5874.43	7234.41	-
MW0001712	T3_positive	1-Pyrenesulfonic acid	Benzene and substituted derivatives	Benzene and substituted derivatives	C16H10O3S	282.035	0.6098	26651-23-0	101009	-	-	-	13794	3303.79	11735.1	5231.03	6475.12	10450.4	9633.54	9569.72	7867.42	15935.3	12936.2	11250.7	12240.5	12681.5	14603.2	5784.67	16000.4	16054.9	18686.7	12024.9	9424.33	9383.05	12965.3	10806.6	5153.49	4872.27	4107.08	11448.2	7000.09	14955.7	-
MW0117174	T3_positive	Isoquinolin-1-yl(phenyl)methanone	Others	Ketone compounds	C16H11NO	233.084	0.6098	16576-23-1	280081	-	-	-	157	116.36	457.22	119.08	250.73	129.81	428.76	14.46	404.28	302.91	667.18	77.35	263.1	650.7	411.67	1043.09	70.27	404.9	744.08	544.25	1730.15	223.91	23.63	877.63	324.55	1556.77	126.9	782.91	1157.77	1593.72	-
MEDP1464	T3_positive	1,3-Diphenylguanidine	Alcohol and amines	Polyamines	C13H13N3	211.111	4.2451	102-06-7	7594	-	-	-	164926	163947	162262	165152	168376	156257	179599	188859	174116	192980	153002	140225	159566	173007	160444	148819	153535	156254	163612	154958	159661	130702	144401	139656	134457	136525	117911	160447	144661	136282	-
MEDP1162	T3_positive	1-Methylguanine	Nucleotides and derivatives	Nucleotides and derivatives	C6H7N5O	165.065	1.3885	938-85-2	70315	HMDB0003282	3778	C04152	4764.05	4472.6	4776.73	5495.9	5087.74	5252.28	6405.64	5673.75	6509.28	5353.41	5456.67	4589.92	4971.43	3928.03	5977.75	8060.79	6256.5	6752.78	6442.74	6162.52	6282.9	5554.42	6324.18	6330.29	6431.69	5630.95	6313.92	3591.26	4878.48	5023.55	-
MW0109287	T3_positive	Plantaricin BN	Organic acids	Organic acids	C24H36O10	484.231	0.8449	144377-77-5	380907	HMDB0038238	-	-	37648.9	72757.5	77516.3	42084.7	6317.87	4144.23	54616.9	69702.3	59536.8	86245.8	55919.7	69329.7	52724.2	60408.9	36729.9	44044.3	49685.5	53380.3	11113.6	31507.3	26696.6	52423.6	56307.7	72098.4	55715.8	55326.7	51853.2	48227.8	41992.1	47527.6	-
MEDP1683	T3_positive	Trileucine	Amino acids and derivatives	Amino acids and derivatives	C18H35N3O4	357.263	4.8419	10329-75-6	82546	HMDB0094648	23009	-	1.27786e+07	1.21862e+07	1.22039e+07	1.13988e+07	1.07935e+07	1.29524e+07	1.26452e+07	1.24198e+07	1.1593e+07	1.16446e+07	1.06247e+07	1.15143e+07	1.06608e+07	1.14652e+07	1.15437e+07	1.11654e+07	1.01445e+07	1.04692e+07	9.96644e+06	9.98071e+06	1.0849e+07	1.14232e+07	1.24649e+07	1.07647e+07	1.07602e+07	1.00381e+07	9.69119e+06	1.21821e+07	1.08822e+07	9.78076e+06	-
MW0124509	T3_positive	Isosafrole	Others	Others	C10H10O2	162.068	2.496	120-58-1 | 4043-71-4	637796	-	-	-	79442.7	76081.3	83335.5	53986.3	48416.2	46745.3	64252.9	65315.4	65571.3	64702.1	64238	58853.9	57758.4	52091.7	52317.3	55059	54460.5	59477.1	60112.1	57350.9	62473.3	51582.4	55454.4	52938.3	54136.2	51748.6	51189.7	51567.5	53070.3	53696.5	-
MW0116961	T3_positive	1H-Benzimidazol-4-amine	Benzene and substituted derivatives	Benzene and substituted derivatives	C7H7N3	133.064	0.6098	4331-29-7 | 69984-77-6	20329	-	-	-	9455.92	8246.2	7191.42	11939.3	17180.1	15068	8471.38	9782.59	8117.3	5690.09	10647.8	9334.98	7020.68	7118.39	8755.06	6584.06	11360.6	10125.6	7186.56	6378.48	8236.77	8853.21	10531.9	9593.07	8176.97	8346.55	5497.2	8299.52	10585.5	10335.3	-
MW0143707	T3_positive	5-Ureidoimidazole-4-carboxylic acid	Organic acids	Organic acids	C5H6N4O3	170.044	2.5943	4919-06-6	155	-	-	C05515	1298.42	1113.33	2312.88	582.74	768.12	310.9	1416.52	1934.43	955.03	2881.58	1752.5	900.6	2205.75	2398.79	1588.92	1867.13	2228.73	1884.53	3832.5	4413.51	3716.84	2428.51	157.2	2214.1	1099.87	2427.03	1459.84	7722.59	4273.23	6354.02	ko00230,ko01100
MEDL01942	T3_positive	Dibutyl phthalate	Phenolic acids	Phenolic acids	C16H22O4	278.152	6.3756	84-74-2	3026	HMDB0033244	-	C14214	1557.91	2238.72	1638.97	525.89	173.06	201.5	1025.32	777.4	577.22	686660	601780	616263	477059	468814	475597	401383	385802	460123	317843	362440	363914	699704	736839	714013	782798	729036	702300	653236	666770	646831	-
MW0115141	T3_positive	Physostigmine	Heterocyclic compounds	Heterocyclic compounds	C15H21N3O2	275.163	1.9462	57-47-6	5983	HMDB0015116	-	C06535	2368.97	1011.78	1221.08	1041.32	1225.89	823.44	1156.35	3482.25	3669.04	3582.9	2093.22	641.82	650.06	977.03	1427.68	2105.76	2387.73	347.36	2799.46	1373.75	2750.41	1511.31	1547.67	959.33	474.66	746.57	792.31	1168.33	3528.3	2918	ko00901,ko01110
MW0111613	T3_positive	1-(3,4-Dimethoxyphenyl)-1,2-ethanediol 1-O-b-D-glucoside	Alcohol and amines	Alcohols	C16H24O9	360.142	1.2389	251905-98-3	85242014	HMDB0034626	-	-	5431.65	3189.97	4522.26	40.18	340.76	334.02	1779.15	805.57	661.79	4381.97	1950.45	2194.65	138.17	653.67	1996.03	342.46	1241.08	1125.38	1883.42	2279.8	423.36	3165.6	3673.76	1529.34	2457.93	1105.05	1448.68	1038.66	264.5	1330.74	-
MEDP1757	T3_positive	Ethyl vanillin	Benzene and substituted derivatives	Benzene and substituted derivatives	C9H10O3	166.063	2.8104	121-32-4	8467	HMDB0029665	-	-	3664.33	4422.02	5199.13	2790.37	828.01	2232.11	1729.11	3113.68	2858.03	19031.8	16776	18452.3	14150	13173.9	13449.4	12043.9	11789.5	13159.1	11494.6	12426.9	12269.5	15630.2	15542.5	16377.6	12610.3	12224	11558.6	10405.3	11181.9	10805.4	-
MW0017137	T3_positive	Nervonic acid	Lipids	Free fatty acids	C24H46O2	366.35	6.3558	506-37-6	5281120	HMDB0002368	262	C08323	84657.7	95675.3	105906	92854.4	79125.2	87967.2	103180	92550.1	87275.6	98730.9	89474.9	94599.4	74968.1	70187.6	84855.7	65634.9	81500.2	66765.7	103439	84339.9	72839.2	153128	96858.6	118056	122734	111132	95435.8	113975	94888.1	72647.1	ko01040
MW0108476	T3_positive	N-Phenylacetylphenylalanine	Amino acids and derivatives	Amino acids and derivatives	C17H17NO3	283.121	3.9687	738-75-0	47579	HMDB0002372	-	-	59707.8	60417.2	70977.1	49290.2	46705.3	47583	61205.9	64049.7	63041.3	52718.4	50327	54021.2	36670.4	35324.6	34062	14134.1	12989.2	14075.6	5700.65	5445.54	6696.4	32499.8	30509.2	33361.5	13448.3	12914	11775.8	5160.94	4227.36	6056.19	-
MW0016181	T3_positive	Betulonic acid	Terpenoids	Triterpene	C30H46O3	454.345	4.5188	4481-62-3	122844	-	263484	-	1.60054e+06	1.3847e+06	1.70484e+06	1.19698e+06	1.25117e+06	1.70001e+06	1.34507e+06	1.56633e+06	1.02129e+06	1.29809e+06	1.07146e+06	1.19766e+06	1.2091e+06	1.29081e+06	1.34135e+06	1.20928e+06	1.26319e+06	1.10689e+06	1.24576e+06	1.09087e+06	1.36322e+06	1.12989e+06	1.75585e+06	1.14906e+06	1.2388e+06	1.33981e+06	1.09839e+06	1.8396e+06	1.17033e+06	1.08471e+06	-
MW0147836	T3_positive	Crotonaldehyde	Others	Aldehyde compounds	C4H6O	70.0419	0.7473	123-73-9	447466	HMDB0034233	-	C19377	1243.85	1197.36	349.25	3407.5	1005.58	1276.74	1168.67	2014.77	1276.43	3158.31	4110.01	438.84	2689.76	7460.8	6747.72	3439.16	2844.16	1870.74	1935.33	1146.26	1507.61	5055.77	7600.12	7164.21	1217.8	2526.56	740.46	477.92	1915.48	183.35	-
MW0108782	T3_positive	N-Formyl-Met-Leu-Phe	Amino acids and derivatives	Amino acids and derivatives	C21H31N3O5S	437.198	0.8254	59880-97-6	443295	-	43541	-	214096	254639	265737	251314	251589	240547	289655	314812	343676	245681	257632	241017	134863	131968	107690	190827	198777	212131	156500	139857	149904	154437	148868	166363	257152	236620	244492	265697	282711	355064	-
MEDN0037	T3_positive	Dopamine	Alkaloids	Phenolamine	C8H11NO2	153.079	5.2197	62-31-7	681	HMDB0000073	64	C03758	60.48	213.21	294.61	22.82	219.57	85.59	289.87	114.99	273.25	3539.38	4624.94	3678.64	3557.81	3517.12	3675.56	1280.07	2920.29	3502.88	3200.83	3696.14	4871.4	5055.96	2049.36	4611.24	5048.24	5063.15	4442.87	5325.28	4828.67	4940.28	ko00350,ko00950,ko00965,ko01100,ko01110
MW0146668	T3_positive	5'alpha(S)-sec-Butyl-12'-hydroxy-2'-isopropylergotaman-3',6',18-trione	Alkaloids	Alkaloids	C32H41N5O5	575.311	5.7482	20315-46-2	15586930	-	-	C20590	28651.9	44173.9	169138	2004.89	38416.2	49000.9	86944.9	5130.87	111073	21646.7	22086	16151	158481	114949	77725.6	50813.2	90373.3	19091.6	152958	62402	98180.5	5724.1	109155	10973.4	67097.2	81983.2	230314	115318	306359	28679	-
MW0115800	T3_positive	(1R,3S)-3-(adamantan-1-yl)-1-(aminomethyl)-3,4-dihydro-1H-isochromene-5,6-diol	Alcohol and amines	Alcohols	C20H27NO3	329.199	3.5369	778546-51-3	6603703	-	-	-	39.45	35.15	5.19	14	28.38	21.35	45.47	22.72	37.7	12.85	44.3	25.86	29.92	37.12	38.11	116.65	76.13	147.16	1450.14	1211.69	1571.71	19.93	6.75	18.34	83.91	91.5	70.52	1098.07	1316.2	207.12	-
MW0010784	T3_positive	(+)-Isomenthone	Others	Ketone compounds	C10H18O	154.136	2.9322	1196-31-2 | 491-07-6	70962	-	-	-	4213.24	3944.14	3622.95	2294.27	3564.86	3430.96	3694.47	3565.39	3832.41	7577.38	6252.92	5276.42	3524.97	3793.48	3303.72	3742.18	3342.69	3056.38	2878.51	2974.15	3301.32	2622.45	2993.31	3810.88	2738.25	2683.19	3138.58	3510.93	3198.9	2583.47	-
MW0120895	T3_positive	5-(Hydroxymethyl)isoxazole-3-carboxylic acid	Organic acids	Organic acids	C5H5NO4	143.022	0.6098	139297-56-6	8027249	-	-	-	2742.81	4104.26	2413.37	3762.98	4140.94	3538.75	2334.01	582.52	2688.49	3701.45	3716.38	3017.05	3737.49	5863.28	3641.02	7439	3105.35	4828.94	2282.82	4162.72	4601.89	5249.38	4383.14	2651.51	1722.6	1531.69	2046.63	2952.17	5211.88	4978.53	-
MEDP0894	T3_positive	3-Methoxytyramine	Phenolic acids	Phenolic acids	C9H13NO2	167.095	1.9068	554-52-9	1669	HMDB0000022	5094	C05587	12566.9	13120.6	13494.7	6084.55	4003.91	5927.01	10515.5	10923.1	10768.6	20218.2	18494.6	18048.7	13092.7	13292.8	12141.5	11329.4	10774.2	11598.6	10498.8	11086.2	11257.4	13065.6	13189.6	13525.8	12715.9	12019	12181.3	12198.4	10673.4	11297.9	ko00350,ko00965,ko01100
MEDN0093	T3_positive	3-Hydroxyanthranilic acid	Alkaloids	Phenolic acids	C7H7NO3	153.043	2.6926	548-93-6	86	HMDB0001476	3275	C00632	1.09429e+06	1.14071e+06	1.15827e+06	1.15984e+06	1.18036e+06	1.15969e+06	1.10674e+06	1.13369e+06	1.11324e+06	1.25491e+06	1106527	1.14957e+06	1.12949e+06	1.14206e+06	1.15241e+06	1.19093e+06	1.14512e+06	1.1073e+06	1.1035e+06	1.09239e+06	1.14093e+06	1.09781e+06	1.09738e+06	1.17618e+06	1.17756e+06	1.15754e+06	1.06859e+06	1.13472e+06	1.07082e+06	1.06806e+06	ko00380,ko01100,ko01240
MEDP1675	T3_positive	Leu-Leu-Gly	Amino acids and derivatives	Amino acids and derivatives	C14H27N3O4	301.2	1.2782	4464-36-2	7019089	-	17297	-	3154.19	3621.86	1968.28	268.37	1258.99	1046.43	2980.79	3810.15	3674.43	4451.51	3103.03	1668.83	2435.43	115.94	4095.54	4380.29	1013.74	3897.92	5289.83	2572.16	1183.88	1999.48	1313.05	2592.02	2899.94	2857.14	2995.66	2752.57	5002.12	3138.36	-
MW0006231	T3_positive	Diphenylmethanol	Benzene and substituted derivatives	Benzene and substituted derivatives	C13H12O	184.089	3.4584	91-01-0	7037	-	-	-	12764.4	12325.3	5961.88	17353.1	20025.2	17884.2	13251	12810.5	8761.66	14173.6	11063.8	6210.19	10359.6	12889.7	14999.9	13876.9	13120.2	14378.4	11280.3	12633.8	11393.7	12222.3	9486.31	13790.9	13068.5	9589.28	10500.7	12018.3	11194.6	13384.8	-
MW0007109	T3_positive	Fenamiphos	Benzene and substituted derivatives	Benzene and substituted derivatives	C13H22NO3PS	303.106	0.6098	22224-92-6	31070	HMDB0031787	-	C18659	14440.3	12024.5	7627.71	11126.4	11471.7	12437.6	6358.21	13212.3	9954.99	6644.86	16403.2	11217.9	10680.3	8899.87	19415.8	7509.65	11369.7	10355.8	13342.4	11404	5530.21	7739.47	11763.1	11376.4	17438.3	17700.2	7148.57	3653.16	3772.07	10758.6	-
MW0009214	T3_positive	N-Trityl-homoserine	Benzene and substituted derivatives	Benzene and substituted derivatives	C23H23NO3	361.168	3.4781	83427-79-6	13943565	-	-	-	1075.19	1877.86	988.66	2752.55	1502.24	531.6	976.13	1421.44	2255.5	1053.09	2356.42	1458.34	1707.94	1952.27	2158.49	3514.57	1596.84	1756.62	3209.87	3235.8	3481.62	467.72	1514.56	1322.42	1747.61	2734.68	65.06	3197.61	1828.95	1365.61	-
MW0061670	T3_positive	Phytonadiol	Terpenoids	Ditepenoids	C31H48O2	452.365	4.8273	572-96-3	5280585	HMDB0004198	-	C03313	69351.3	51058.7	70225.8	47569.1	48360.6	75295.9	50664.3	62130.1	41564.2	35935.8	27716	55326	51341.2	64051.6	55698	59297.9	52238.4	21161.2	54361.4	46460.9	54967.1	60525.8	55315.3	45055.7	45303	48949.4	45302.9	68609.4	59444.1	43151.9	ko00130,ko01100,ko01110,ko01240
MW0015760	T3_positive	Ampeloside Bf2	Steroids	Steroid	C45H76O21	952.488	5.5306	118543-10-5	14187146	HMDB0031880	-	-	751.21	2820.99	1099.82	5930.93	11088.3	7054.78	5412.26	2117.48	4621.18	2243.81	1511.11	4247.05	3535.46	1346.15	1685.43	4760.51	1840.57	1458.18	1713.99	1298.14	1754.21	1461.68	1138.48	2495.54	923.51	1300.99	1110.38	1340.66	702.43	1623.75	-
Hmjp002999	T3_positive	Isorhamnetin-3-O-rutinoside (Narcissin)	Flavonoids	Flavonols	C28H32O16	624.169	4.4225	604-80-8	5481663	-	-	C16060	4714.78	5377.75	5399.02	5503.74	5831.71	4796.34	5486.67	4586.14	4699.05	2865.33	4351.71	5870.25	4342.32	5533.45	4501.72	4740.24	1727.82	5238.29	3856.47	3453.85	1323.44	4179.17	4990.28	4491.52	4922.4	4225.91	3497.24	3403.08	3851.45	1976.76	-
MW0157200	T3_positive	Staphidine	Others	Others	C42H58N2O	606.455	8.0462	59588-15-7	431675	-	-	-	9.81	47.12	18.5	8	13.5	2.5	23	26.5	28.5	96.05	52.98	73.59	21.5	211.89	121.68	269.67	762.06	887.59	550.14	615.09	790.04	127.49	126.96	680.15	529.4	98.87	750.97	473.87	28.28	1035.8	-
MW0146825	T3_positive	Bonafousine	Alkaloids	Alkaloids	C35H40N4O3	564.31	5.7187	60820-65-7	441994	-	-	C09050	82170.7	38687.4	8594.52	70401.9	31144.6	28180.1	36978.3	11157.6	26764.7	46593.2	42455.4	11422.1	18471.2	19601.5	37079.6	166200	91597.4	35082.7	65353.8	36715	67113.7	87698	35788.1	111047	39421.6	6478.93	5630.06	42085.4	20526.2	74277.6	-
MW0150461	T3_positive	Gly-Pro-Asn	Amino acids and derivatives	Amino acids and derivatives	C11H18N4O5	286.128	3.3505	401570-00-1	71362314	-	21108	-	83.45	42.51	190.67	131.29	65.6	49.2	75.97	17.77	97.85	216.81	96.48	115.54	230.63	1044.51	1336.93	360.35	434.46	512	126.57	740.78	482.91	1190.43	725.29	423.71	1630.96	1248.06	228.34	2563.93	2417.7	3305.5	-
MEDL02383	T3_positive	Ethyl gallate	Phenolic acids	Phenolic acids	C9H10O5	198.053	1.1597	831-61-8	13250	HMDB0033836	-	-	450129	540378	477439	591588	512699	776654	713697	1.28049e+06	644430	2.61573e+06	592066	521037	535463	462210	615180	647831	622927	619526	686014	600532	568175	558232	515099	613906	496600	570650	643795	646895	772891	711845	-
MEDL02714	T3_positive	3-Phosphoglyceric acid	Others	Saccharides	C3H7O7P	185.993	2.6926	3443-58-1	439183	HMDB0060180	-	C00197	1750.53	3086.39	3541.2	222.73	2637.12	2942.21	1841.02	4348.02	2539.28	5612.78	4155.24	2225.99	1913.66	4178.51	3611.42	4481.13	2908	3081.06	4645.59	4737.07	2275.5	4872.58	5388.82	5050.45	3866.46	4167.32	4139.51	3723.57	3210.65	4165.05	ko00010,ko00030,ko00260,ko00270,ko00561,ko00630,ko00710,ko01100,ko01110,ko01200,ko01230,ko01240
MEDP0650	T3_positive	4,4'-Methylenedianiline	Alkaloids	Alkaloids	C13H14N2	198.116	1.5138	101-77-9	7577	HMDB0041808	-	C14288	2454.54	4386.47	4222.65	2345.69	3242.24	4931.17	1969.86	1697.19	4321.24	1820.69	4235.49	3683.07	2210.24	944.88	3220.04	3750.45	4151.53	2079.47	3675.48	4281.5	2903.64	2249.28	2085.05	2364.44	2799.32	2883.97	3771.96	4555.24	2291.12	1804.35	-
MW0152737	T3_positive	Lobelanine	Alkaloids	Alkaloids	C22H25NO2	335.188	6.0971	579-21-5	442647	-	-	-	34418.3	39221.7	28179.7	8461.44	11486.2	11890	12700.4	8663.33	11414.5	26673.9	11310.8	18462	14353.2	5279.5	20347.3	17683	3985.06	43772.7	15048.5	17684.1	7765.47	26110.8	23229.4	23490.8	20051.5	26290.8	21470.9	22570.4	25557.9	26157.1	-
MW0137498	T3_positive	Benzyl cinnamate	Benzene and substituted derivatives	Benzene and substituted derivatives	C16H14O2	238.099	6.1963	103-41-3 | 8014-16-2 | 78277-23-3	5273469	HMDB0040286	94811	-	264.52	35.47	108.16	90.29	88.23	51.58	381.93	88.8	196.56	31381	25375.5	25190.9	14029.6	13721.8	9503.81	11158	13740.2	13052.3	10503.5	10438.4	10432.6	27206.3	28970.1	26882.2	31989	28410.7	27270.8	23202.4	25372.7	23871.1	-
MW0139723	T3_positive	Sinapoylspermine	Heterocyclic compounds	Heterocyclic compounds	C21H36N4O4	408.274	8.7518	70185-65-8	131751433	HMDB0033479	-	-	7849.37	16511.3	6738.03	15176.5	8286.88	94.57	2488.64	4148.74	5361.38	5926.77	4306.94	7742.85	11576.2	10215.3	7878.01	5248.75	13638.3	13068.5	19510.5	18657.8	24922	22227.4	15885.5	17643.5	15500.9	11770.1	10840.8	3889.52	22118.2	29126.8	-
MW0010461	T3_positive	[8]-Dehydrogingerdione	Phenolic acids	Phenolic acids	C19H26O4	318.183	3.9883	77334-08-8	131752598	HMDB0039277	-	-	4.43684e+06	2.885e+06	4.49999e+06	3.0194e+06	3.05104e+06	3.00166e+06	4.2129e+06	2.73096e+06	1.39531e+06	3.5963e+06	3.43081e+06	3.77867e+06	2.45183e+06	2.28842e+06	2.19852e+06	753164	748637	710384	293608	373805	378195	2.02236e+06	2.0569e+06	2.05076e+06	690974	636029	623335	331453	335029	325875	-
MW0105215	T3_positive	4-hydroxy Nonenal Mercapturic Acid	Organic acids	Organic acids	C14H25NO5S	319.145	0.7082	146764-24-1	71433688	-	44812	-	1037.77	1021.53	1188.95	1868.05	1552.67	835.04	1267.33	1549.99	862.29	2735.42	1175.89	2400.86	660.1	1515.16	2116.41	138.92	589.4	817	208.93	672.13	1241.83	849.73	2433.84	625.88	1249.18	679.19	569.57	8576.97	7127.7	6119.81	-
MW0000797	T3_positive	(R)-Benzyl 2-hydroxy-2-phenylacetate	Benzene and substituted derivatives	Benzene and substituted derivatives	C15H14O3	242.094	5.0595	97415-09-3	853755	-	45044	-	21268.5	34666.7	34044.4	1609.96	1051.3	1395.66	22021.4	12096.2	12003.4	24308	23298.2	20206.3	23500.4	25671.7	29262.8	21974	22871.2	20944.1	15695	17219	17091.7	22819.5	23532.3	22854.9	21390.3	18343.4	18112.7	17641.2	16381.8	28753.2	-
MW0016249	T3_positive	Butyric acid	Organic acids	Organic acids	C4H8O2	88.0524	2.6926	107-92-6	264	HMDB0000039	107	C00246	2611.04	2320.97	1574.5	1409	2822.74	2769.75	2444.05	2320.76	235.29	2175.65	2395.77	1511.73	2582.95	2211.39	2791.06	1369.02	2554.14	2000.27	2114.33	2454.34	2313.56	2693.14	2416.59	1883.07	1322.64	2463.98	2645.47	2396.07	2600.61	2324.85	ko00650,ko01100
MW0117525	T3_positive	N-(3-Hydroxypropyl)phthalimide	Alkaloids	Plumerane	C11H11NO3	205.074	1.887	883-44-3	70160	-	85158	-	4356.19	5623.97	7181.52	2929.83	1761.39	4308.74	3990.92	4450.16	3907.3	2992.59	898	5421.8	5205.56	5570.84	5052.29	551.42	1301.2	5671.07	2420.7	3591.22	5096.54	5073.44	2524.96	5675.82	6161.85	5140.01	6546.04	5857.94	4430.31	5031.08	-
MEDN0226	T3_positive	Erythrono-1,4-lactone	Others	Lactones	C4H6O4	118.027	1.9684	17675-99-9	5325915	HMDB0000349	5338	-	8741.13	8173.48	8641.67	6284.82	5381.26	4858.51	7409.98	7091.98	6940.89	7501.25	7917.29	3762.32	7342.89	7938.82	6994.62	7744.93	7737.7	9086.66	8379.27	6968.55	7693.58	8872.85	9065.09	8955.6	9725.21	9040.82	2682.65	8704.1	7552.55	6331.74	-
MW0146535	T3_positive	Baloxine	Alkaloids	Alkaloids	C21H24N2O4	368.174	3.4584	38225-09-1	441991	-	-	C09045	4064.21	4796.32	4506.63	5599.23	5764.05	5295.79	5379.73	5485.23	5698.51	5136.12	4234.29	4639.74	5905.38	5032.43	7015.02	4362.56	4014.21	3811.41	5311.27	5897.55	3580.96	5355.3	5928.12	6115.92	5352.52	7070.91	4956.69	4608.69	5022.21	4911.24	-
MW0139539	T3_positive	Retusin	Flavonoids	Flavones	C19H18O7	358.105	2.9285	1245-15-4	5352005	-	-	-	17432.8	15856.2	16893.2	913.65	1432.55	1632.6	8261.95	10045.5	11908.8	16780.6	14792.6	15079.6	11178.2	11535	13470.2	15050.1	14487.2	15274.4	14309.6	12152	14543.1	15354.6	12994.7	13671.5	13177.5	14894.1	11505.8	13227.5	11805.8	12524.4	-
MEDP0215	T3_positive	Quinine	Alkaloids	Quinoline alkaloids	C20H24N2O2	324.184	3.3015	130-95-0	3034034	HMDB0014611	-	C06526	1673.95	4224.59	5482.37	3707.24	3476.59	2796.6	3836.51	6111.9	4447.21	11294.7	8134.51	9863.04	6941.27	8192.8	8478.58	14121.6	12598.3	13259.7	32429.7	32402	33972.2	5255.55	5563.7	4677.39	22053.1	22808.7	20251.2	44560.6	43430.1	44756.3	-
MW0127213	T3_positive	Isopropyl methyl sulfide	Alcohol and amines	Alcohols	C4H10S	90.0503	1.2389	1551-21-9	15246	HMDB0040576	-	-	7224.49	8058.46	8473.21	4851.79	4418.2	4926.7	4424.97	4759.25	4138.2	9560.94	9720.09	7417.87	5580.78	5528.42	6073.74	6047.3	6839.63	6480.83	7247.38	7046.56	5967.78	7058.99	5929.6	5231.12	5672.7	5383.56	5547.86	6275.6	6004.55	5854.06	-
MW0157509	T3_positive	Thioacetamide	Alcohol and amines	Amines	C2H5NS	75.0143	8.9313	62-55-5	2723949	-	-	C19302	10590.6	11310	12645.5	11095.3	10657.2	11305.4	11109.1	12043.5	11528.8	9976.27	11218.5	14234.4	11027.1	10571.9	10578.2	10977.6	9094.75	11457.6	10396.8	12867.9	9233.73	10974.5	12280.2	11194.8	11241.2	9699.47	9702.2	10091.6	11128.1	10350.8	-
MW0052343	T3_positive	Diethyl succinate	Others	Lactones	C8H14O4	174.089	1.9068	123-25-1	31249	HMDB0033838	-	-	3174.57	2695.47	3009.13	1629.47	1331.92	831.99	814.69	607.84	1333.23	3976.46	3691.77	1716.39	765.12	803.11	938.63	1178.36	448.46	1148.29	1640.23	1588.09	855.81	1148.86	932.69	1070.76	898.52	502.8	151.33	988.5	608.42	662.72	-
MW0130752	T3_positive	Murrangatin	Others	Ketone compounds	C15H16O5	276.1	5.2397	88546-96-7 | 37126-91-3	389002	HMDB0132703	-	-	239.46	31.21	33.99	246.76	127.17	85.1	119.68	347.58	217.34	6044.47	10602.8	9129.44	3337.8	8252.12	2314.01	4622.19	2138	2360.12	2034.63	3321.25	1531.65	7159.98	9241.67	9682.54	4514.71	6398.68	5949.86	6677.15	6114.11	5256.29	-
MW0140627	T3_positive	Propylene glycol	Alcohol and amines	Alcohols	C3H8O2	76.0524	0.6098	4254-14-2	259994	HMDB0001881	-	C02912	24867.2	21488.5	24629.6	18229.7	12332	14088	10942.6	11709.1	9380.75	23621.9	25110	26315.4	19096.2	24461.3	21151.5	31541.3	20472.7	20424.2	25231.3	21297.4	28590.8	22399.6	27747	17328.4	17550	17259.4	24014.3	18764.3	20111.9	21636.4	-
MW0137792	T3_positive	Cyanidin 3-[6-(4-glucosylferuloyl)sophoroside] 5-glucoside	Flavonoids	Anthocyanidins	C49H59O29+	1111.31	5.699	107500-83-4	131753046	HMDB0041156	-	-	8646.17	15767.5	9466.1	381.23	1287.42	8092.7	4637.68	1966.8	22519.2	17107	5231.02	9719.8	9575.08	9321.57	775.47	7469.24	3220.44	15163.4	13633.3	6571.06	9224.37	2226.15	3816.23	2895.3	4813.25	3513.06	10683.3	4617.47	2492.87	13819.8	-
MEDP1566	T3_positive	Cytidine-5'-triphosphate	Nucleotides and derivatives	Nucleotides and derivatives	C9H16N3O14P3	482.985	0.6098	65-47-4	6176	HMDB0000082	5136	C00063	26821.2	13605	28361.6	33030.8	34422	33431.1	12716.2	14604.7	14174.2	49973.2	50458	39350.5	26237.2	26537.8	31303.5	27283.5	26714	32775.1	34295.6	33735.4	29714.1	12088	27449.5	33840.6	29230.8	27911.1	32711.7	37980.4	36541.2	33845.6	ko00240,ko01100,ko01232,ko01240
MW0118667	T3_positive	2-Mercaptonicotinonitrile	Heterocyclic compounds	Heterocyclic compounds	C6H4N2S	136.01	2.6926	52505-45-0	4386419	-	-	-	6732.12	6958.51	7163.15	6899.3	4477.03	7667.02	6845.07	7598.52	7074.21	7999.15	4427.21	7294.45	6675.73	7280.32	7234.04	3942.6	7173.77	5525.03	7172.25	3337.33	7262.16	6642.86	6791.78	7608.51	7122.54	7468.26	6170.68	6555.89	6679.18	6663.74	-
MW0127096	T3_positive	Tribufos	Others	Lactones	C12H27OPS3	314.096	8.9288	78-48-8	5125	-	44546	-	5969.54	10766	2271.88	3157.49	6398.99	5434.56	2165.89	3745.33	3490.82	3282.82	5546.61	8467.91	5252.06	2471.44	10297	6485.99	4068.06	4542.35	1586.48	5253.89	4912.97	7415.76	4139.3	5050.97	3977.56	5214.01	5729.98	6294.3	7372.47	6193.07	-
MEDL02393	T3_positive	N-Methylnicotinamide	Alkaloids	Pyridine alkaloids	C7H8N2O	136.064	6.593	114-33-0	64950	HMDB0003152	-	-	8253.93	14030.8	10726.9	330.06	6244.69	6251.04	2398.75	4143.36	7311.5	14358.8	8072.26	9284.03	7045.07	4868.81	1451	1791.73	5046.99	10312.4	7531.79	6795.94	6646.4	5503.1	4130.98	4154.67	30493.6	15031.4	5466.71	14525.6	8389.24	12833.5	-
MW0155498	T3_positive	Phe-Phe	Amino acids and derivatives	Amino acids and derivatives	C18H20N2O3	312.147	3.1052	2577-40-4	6993090	-	65009	-	1547.14	420.97	478.72	8199.08	6812.12	6637.21	6983.88	3297.61	2906.2	133.47	56.52	551.03	1671.62	149.54	469.73	857.74	939.46	367.72	364.18	546.27	474.49	843.57	1763.94	746.06	204.56	324	161.53	289.27	242.7	38.54	-
MW0120209	T3_positive	4-Amino-2-(ethylthio)pyrimidine-5-carboxylic acid	Heterocyclic compounds	Heterocyclic compounds	C7H9N3O2S	199.042	2.7024	89853-87-2	275300	-	-	-	2785.15	2911.26	1496.86	2202.22	4921.26	2864.08	2042.8	3050.34	2928.31	3274.54	2557	2460.32	3009.03	1190.28	2730.46	542.02	2097.16	1440.85	2413.43	3226.82	100.02	1628.85	1644.79	3216.75	2040.8	2475.89	3154.34	2051.61	3084.08	2480.88	-
MW0160171	T3_positive	Avenacin A 1	Alkaloids	Terpenoid alkaloids	C55H83NO21	1093.55	5.5207	90547-90-3	174808	-	-	-	13300.2	39436.2	17678.7	51391.4	2233.98	10000	125402	27949.8	10521.3	39608.9	16636.5	14594.1	34738.7	78867.8	76402.8	69784	55489.6	38892.8	146691	100061	276297	69646.7	19000.5	50652.5	22093.4	40131.9	15834.5	34265.1	19521.8	4275.07	-
MW0112865	T3_positive	Isovalerophenone	Others	Ketone compounds	C11H14O	162.105	3.3996	582-62-7	68493	-	265084	-	59.37	6.65	36.78	50.59	62.41	65.07	78.53	71.78	12.83	61.94	38.5	18.57	26.44	96.25	4.57	93.61	125.83	131.46	3566.74	3147.96	4437.2	6.74	8.87	55.28	265.81	124.39	152.68	1326.37	1531.99	2241.34	-
MEDN1354	T3_positive	3-Methacrylic acid	Organic acids	Organic acids	C5H8O2	100.052	0.8648	541-47-9	30653	HMDB0000509	5495	C00010280	10632.2	8017.6	8712.19	7283.28	7172.92	2679.9	6829.52	9018.19	8140.54	8926.01	8112.01	6859.92	11617.6	9386.01	11814.6	13108.1	13030.4	13268.6	26650.7	30474.3	27734.6	12064.7	12077.7	11576.2	17741.7	16624	15209.8	32874.7	31074.1	34542.5	-
MEDP1242	T3_positive	4-tert-Butylbenzoic acid	Benzene and substituted derivatives	Benzene and substituted derivatives	C11H14O2	178.099	9.0272	98-73-7	7403	-	-	-	58547.2	42389.6	36545.6	50791.3	40053.5	43291.6	18221.1	38502.5	40384.3	40431.6	45240.1	40587.9	42585.1	41838.4	37034.7	40739.3	35374.3	45154.5	47491.5	45467.3	33140.4	34835.4	36605.2	36448.4	15418.6	36827.9	30468.1	33381.2	35699.9	31452.5	-
MW0016109	T3_positive	beta-Cryptoxanthin	Alcohol and amines	Alcohols	C40H56O	552.433	4.6412	472-70-8	5281235	HMDB0033844	-	C08591	141468	114890	119554	126363	115472	136726	133076	130193	149805	115484	112667	121113	112654	110418	121052	124099	120692	143505	123931	93177.8	112854	130099	127003	140208	112571	131288	128787	144434	120792	121632	ko00906,ko01110
MW0116019	T3_positive	3,4-Methylenedioxycinnamaldehyde	Others	Aldehyde compounds	C10H8O3	176.047	1.2088	14756-00-4 | 58095-77-5	5374493	-	263513	-	10474.4	10788.8	12617.2	7256.46	6567.21	11429.7	10448	8464.28	9560.28	15825.3	11864.9	9263.7	7792.8	7185.43	13030	14301.3	12621.9	10907.2	12761.7	9941.98	10469.6	9452.83	6685.56	6320.51	7015.72	14564.9	11095.4	17878.3	16229.9	12659.9	-
MW0116513	T3_positive	1-(Methylsulfonyl)piperidin-4-amine	Alcohol and amines	Amines	C6H14N2O2S	178.078	0.6098	402927-97-3	11355826	-	-	-	1495.44	411.6	1341.47	3959.78	3585.29	3402.71	2364.62	2332.54	2752.7	583.64	652.6	1490.98	421.6	1327.63	975.04	3991.24	3226.44	1039.49	286.19	418.56	1630.73	1251.76	1457.84	1870.41	1657.45	1896.62	5327.73	660.59	2249.48	1124.74	-
MEDP0316	T3_positive	Homovanillic acid	Phenolic acids	Phenolic acids	C9H10O4	182.058	2.2009	306-08-1	1738	HMDB0000118	971	C05582	10308.5	9679.91	9373.82	11177	11572.2	11557.2	8467.68	8597.93	7990.25	20019.5	18642.1	16900.6	10124.2	2816.98	12247.5	8577.25	9736.68	9440.75	9993.67	9983.96	10211.8	9803.03	10120.9	9954.19	8572.33	10211.8	8574.03	8502.15	7555.28	10463	ko00350,ko01100
MEDL02255	T3_positive	Dihydrocapsaicin	Alkaloids	Phenolamine	C18H29NO3	307.215	5.758	19408-84-5	107982	HMDB0038457	-	C16952	5517.44	5929.6	5292.53	887.38	1092.83	1207.7	2786.82	2821.96	933.43	5231.98	5985.03	3938.55	3137.64	2888.13	3259.94	3134.21	1984.08	2408.94	781.14	976.3	1895.02	4767.2	7104.29	6022.46	4794.03	2108.77	2335.64	1164.53	1058.4	2704.99	-
MEDN1163	T3_positive	3-Hydroxyhexadecanoic acid	Lipids	Free fatty acids	C16H32O3	272.235	6.5536	2398-34-7 | 928-17-6 | 20595-04-4	301590	HMDB0061658	35554	-	75918.3	80834.1	342945	70270.7	112678	61651.2	36057.9	94509.5	93253.3	271307	256269	484277	491951	480442	506416	545455	559396	101454	261889	415253	422370	571808	639525	582781	361438	443439	601298	484365	307818	229754	-
MW0000475	T3_positive	Usambarensine	Alkaloids	Alkaloids	C29H28N4	432.231	5.1995	36150-14-8	5281413	-	-	C09249	964.72	943.47	978.08	1548.15	607.97	400.52	547.74	671.74	209.26	549.19	651.88	710.87	4796.89	2463.23	4900.04	3310.61	6347.55	2951.56	3421.4	6758.73	4959.83	3566.75	2985.21	2499.04	4948.73	4204.99	3274.4	3890.2	4970.97	2495.21	-
MEDN1046	T3_positive	Pyrocatechol	Phenolic acids	Phenolic acids	C6H6O2	110.037	0.5506	120-80-9	289	HMDB0000957	282	C15571	226.02	89.11	111.69	173.62	467.37	368.74	1133.95	2137.8	1113.28	183.28	271.39	230.38	237.39	382.86	214.47	275.43	1246.56	440.17	269.78	471.08	398.67	201.37	155.15	261.15	175.18	1755.99	219.35	1133.7	424.23	977.49	-
MW0148557	T3_positive	(Carboxymethyl)(dimethyl)sulfonium	Others	Lactones	C4H9O2S+	121.032	0.6098	24220-08-4	160766	-	-	C03392	188153	185251	206703	134892	113665	119142	93577.6	111920	97109.9	220242	212044	95614.6	162935	205669	166954	228182	181233	183698	210829	121706	237159	131899	181238	78972.5	77709.9	152292	79362.6	189769	188649	193175	-
MW0111333	T3_positive	Triethanolamine	Alcohol and amines	Amines	C6H15NO3	149.105	0.6098	102-71-6	7618	HMDB0032538	-	C06771	446.59	530.05	795.34	318.07	396.57	364.38	285.75	470.34	543.14	566.97	641.4	372.36	1278.75	1561.68	1250.07	1248.65	746.68	232.17	1591.18	475.29	517.61	1706.2	1392.44	1394.05	657.93	216.29	350.84	697.16	877.28	1811.46	ko00564
MW0001792	T3_positive	2-(2-Imino-1,3-thiazolidin-3-yl)-1-phenylethanol	Benzene and substituted derivatives	Benzene and substituted derivatives	C11H14N2OS	222.083	0.8648	10060-88-5	86660	-	-	-	5394.26	4867.78	6921.93	6297.44	5446.5	6991.83	6574.47	5723.87	7300.11	3866.65	5815.84	5146.09	8550.06	9249.56	6242.69	8342.72	8831.87	6148.57	6055.38	8170.7	6994.12	11766.3	8677.31	9443.74	8301.38	7366.08	11871.5	7596.36	7848.15	7308.5	-
MW0124523	T3_positive	Urobilin	Heterocyclic compounds	Heterocyclic compounds	C33H42N4O6	590.31	5.7285	1856-98-0	5795125	HMDB0004160	-	-	10228	21749.9	3395.56	60526.6	17868.2	60009.5	55340.2	35694	93495.9	61104.8	42890.7	39770	32542	18488	3377.95	39097	15664.1	63458.3	67075.9	26032.5	95249.9	109428	54722.4	73937.6	34048.4	49201.6	44621.5	37925.7	39223.8	50414.1	-
MEDL02684	T3_positive	Psoralidin	Lignans and Coumarins	Coumarins	C20H16O5	336.1	6.1765	18642-23-4	5281806	HMDB0034050	-	C10523	106.24	392.83	70.03	52.82	240.77	300.01	634.48	75.6	36.76	36385.1	30562.6	30112.7	20128.8	23662.1	22534.7	19915.1	17100.3	25409.2	15008.6	17551.7	17212.2	34683.4	37869.3	34972.6	39116.1	34296	33803	28976.8	27032.9	28700.4	-
MW0129926	T3_positive	1-O-(3,4,5-Trimethoxybenzoyl)-b-D-glucopyranoside	Benzene and substituted derivatives	Benzene and substituted derivatives	C16H22O10	374.121	2.6335	56982-70-8	23928103	-	-	-	13130.7	13731.4	13922.9	6400.85	6483.39	6048.08	5734.57	5721.64	6387.56	11966.6	10204	11562.5	8790.81	8904.59	9208.65	9359.18	8883.65	8601.25	6831.33	6752.3	9750.1	9036.08	6256.01	9324.69	9428.74	9361.71	9604.38	10152.5	7912.43	9070.64	-
Lmhp001670	T3_positive	Val-Leu	Amino acids and derivatives	Amino acids and derivatives	C11H22N2O3	230.163	3.1052	3989-97-7	6993118	HMDB0029131	65222	-	111556	117554	143283	48477.2	40135.4	42414.3	92096.6	110689	119361	233026	195576	211621	203011	215842	214321	194172	192524	219029	287779	304788	285021	139703	147195	131454	229240	217993	215457	419256	388018	413128	-
MW0147115	T3_positive	2-(3,4-dihydroxyphenyl)-5,7-dihydroxy-6-[(2S,3R,4R,5S,6R)-3,4,5-trihydroxy-6-(hydroxymethyl)oxan-2-yl]-8-[(2S,3R,4S,5S)-3,4,5-trihydroxyoxan-2-yl]chromen-4-one	Flavonoids	Flavones	C26H28O15	580.143	5.0398	59952-97-5	442584	-	-	C10026	10568.2	9376.61	10501.2	3361.44	4913.36	4712.78	8092.84	8662.87	9017.14	7963.46	6264.06	6348.21	5875.98	7830.18	7759.59	6317.4	5823.6	987.38	3983.58	4519.36	3175.98	5161.58	6908.83	7003.16	5939.03	6342.14	1751.67	2580.4	4328.31	5227.68	-
MW0011930	T3_positive	1,2-Dimyristoyl-sn-glycero-3-phosphocholine	GP	PC	C36H72NO8P	677.5	6.652	18194-24-6	5459377	HMDB0007866	-	-	49672.4	20850.7	4009.32	1822.46	8395.79	38171.5	28536.2	155997	115809	110879	81326.1	123230	42331.2	55894.2	194132	58331.3	136077	146472	57929.4	54285.5	49944.7	26619.3	37007.9	159133	60720.7	62555.7	87586.6	99847.7	91787.1	148546	-
MW0122702	T3_positive	beta-Carboline	Alkaloids	Plumerane	C11H8N2	168.069	0.6118	244-63-3	64961	HMDB0012897	-	C20157	297.07	216.81	244.43	732.14	295.48	345.24	458.52	320.22	706.05	1771.26	663.26	1537.82	825.73	451.08	899.83	1637.56	472.43	723.26	1333.36	854	1489	906.03	477.34	933.36	811.28	1591.74	416.46	1346.98	709.77	1165.5	-
MW0154145	T3_positive	N(2),N(5)-dibenzoyl-L-ornithine	Benzene and substituted derivatives	Benzene and substituted derivatives	C19H20N2O4	340.142	3.4584	495-46-5	184849	-	-	C03712	3770.98	4247.36	4447.17	997.39	1052.5	860.05	2345.09	2626.99	2256.53	3754.41	3557.58	2388.12	4067.25	3422.7	3113.74	2081.31	2809.91	2860.34	4323.42	2488.51	2610.48	2900.14	3089.5	3141.29	2574.27	1605	2003.07	3354.91	2822.13	4714.72	-
MW0004608	T3_positive	4-Amino-2-methylphenol	Phenolic acids	Phenolic acids	C7H9NO	123.068	1.5769	2835-96-3 | 2635-95-2	76081	-	34511	-	8727.41	4920.78	8824.05	9873.28	10174.4	9743.99	12341.2	11446.2	11827.4	10766.5	9655.58	9673.41	19482	18939.4	20939.8	26876.2	25982	26825.7	25026.1	24921.9	24076.9	24784.9	26335.8	25422.8	28591.5	26260.8	25751.6	21304.7	23333.7	24231.1	-
ZINC1666831	T3_positive	N-Butylbenzenesulfonamide	Benzene and substituted derivatives	Benzene and substituted derivatives	C10H15NO2S	213.082	6.1169	3622-84-2	19241	-	-	-	1207.43	2599.31	2140.25	1306.08	365.68	480.04	2061.81	470.95	874.86	1890.27	1673.93	1193.22	1259.48	1191.83	1278.17	721.38	903.67	1264.36	775.87	1492.06	847.1	357.81	1152.89	1492.99	1041.33	1813.9	1851.95	975.09	638.21	264.68	-
MW0107842	T3_positive	Leuprorelin	Benzene and substituted derivatives	Benzene and substituted derivatives	C59H84N16O12	1208.65	5.6693	53714-56-0	657181	HMDB0041916	-	C07612	6792.96	5956.98	4305.94	6285.91	9002.7	6208.65	6800.38	3140.96	6951.55	5491.88	9262.43	6342.24	7109.8	6717.34	5647.58	10132.1	6362.11	6681.91	4574.79	5073.64	2855.95	9789.23	10401.7	4977.31	7189.22	5203.93	3923.28	3832.96	3654.84	1983.47	-
MW0148888	T3_positive	Emindole Sb	Alkaloids	Plumerane	C28H39NO	405.303	7.2384	112900-04-6	9887568	-	-	C20527	2226.52	4720.76	1636.04	410.54	68.54	388.4	815.56	675.95	487.87	565.41	3126.74	3196.86	1849.66	1811.1	2501.53	1481.36	816.02	1577.77	2582.47	1277.9	431.96	1296.84	949.07	2091.51	2047.21	1976.42	333.75	1738.49	1366.85	1892.14	ko01100,ko01110
MW0169766	T3_positive	Resorcinol sulfoxide	Benzene and substituted derivatives	Benzene and substituted derivatives	C12H10O5S	266.025	0.6098	62845-75-4	5044578	-	4087	-	14817	15392	12320.6	9928.17	11696.3	9742.92	7779.42	11901	11136	17030	17052.6	14391	10494.7	16006.3	16330.5	15170.7	16475.6	17432.4	20514.9	18080.3	20138.4	11391	7117.5	10242.7	15127.4	17675.2	9817.11	16357.5	12904	18496.9	-
MADP0567	T3_positive	Zebularine	Nucleotides and derivatives	Nucleotides and derivatives	C9H12N2O5	228.075	1.2782	3690-10-6	100016	-	96475	-	2357.35	2328.61	3406.17	8996.72	387.51	11008.8	1909.61	961.5	1124.85	57155.1	65337.8	11096.6	3852.12	15045.6	14250.9	16187.7	15051.6	29562.1	40154	16010.1	4379.65	11982.9	6645.32	3294.95	14341.7	23985.5	31122.8	15929.7	17937.7	15565.8	-
MEDP1152	T3_positive	2-Methoxy-4-vinylphenol	Phenolic acids	Phenolic acids	C9H10O2	150.068	1.837	7786-61-0	332	HMDB0013744	-	C17883	118.16	370.14	166.76	154.23	131.86	151.81	122.03	689.56	275.34	97.85	23.82	389.59	191.66	58.75	165.12	218.67	423.84	346.15	2283.1	3038.96	3259.74	128.32	109.64	244.75	107.46	947.56	182.35	4032.13	3566	3955.85	-
MW0000954	T3_positive	N-methyl-1-(4-phenylmethoxyphenyl)methanamine	Benzene and substituted derivatives	Benzene and substituted derivatives	C15H17NO	227.131	2.142	169943-94-6	961283	-	-	-	38.14	18.57	6.21	6.14	78.46	35.37	92.6	31.91	63.51	37.19	77.64	2.9	145.53	87.36	64.31	129.12	200.87	250.79	2400.14	2981.18	2338.18	51.01	140.78	185.59	404.97	215.38	317.06	2089.95	2487.05	2203.02	-
MW0053496	T3_positive	Geranylgeraniol	Alcohol and amines	Alcohols	C20H34O	290.261	5.34	24034-73-9 | 7614-21-3	5281365	-	53578	C09094	746.05	1505.81	1274.23	1003.29	552.76	1062.5	2565.33	3103.55	674.31	1272.88	1411.52	1195.19	1004.92	1329.75	1427.51	1546.98	800.89	956.9	2735.12	2659.01	1471.42	3315.1	2404.75	1868.85	3989.37	1513.02	1706.15	2907.06	2511.44	916.4	ko00904,ko01110
MW0106363	T3_positive	Daucic acid	Organic acids	Organic acids	C7H8O7	204.027	0.6295	34098-52-7	5316316	HMDB0031665	-	-	3731.52	4128.47	6941.55	2915.16	11649.6	13598.7	5282.9	12654.4	7302.31	14915.4	10888	13206.6	6631.84	8785.25	16505.7	9162.86	10090.8	16272	6296.73	11891.8	5584.66	5646.02	3774.13	4336.37	2724.14	6268.1	4424.65	18642.1	26993.8	15570.9	-
MW0052505	T3_positive	Ecdysone	Organic acids	Organic acids	C27H44O6	464.314	8.7714	3604-87-3	19212	-	-	C00477	52746.4	47500.2	35587.1	70122.4	74972.8	41152.3	56666.2	53131.3	59879.2	50085.8	55096.4	49051.8	67937.8	54176.4	41987	30173.3	46316.2	51841.6	44196.8	50488.9	51375.7	35396.8	45499.5	42867.1	46606.7	36954.3	45153	50661	50065.6	57086.4	-
MW0005946	T3_positive	Acetohexamide	Alcohol and amines	Amines	C15H20N2O4S	324.114	2.4762	968-81-0	1989	HMDB0014558	-	C06806	2970.41	1776.36	799.63	444.71	1100.8	177.59	2996.23	837.13	2606.59	4208.58	5060.7	3251.39	1861.96	4312.66	5258.9	4313.35	3169.7	4375.91	5059.6	3753.73	3144.71	1313.64	118.64	3640.37	2683.05	901.5	2195.81	1135.57	1433.53	3200.49	-
MW0113928	T3_positive	Amiodarone	Others	Ketone compounds	C25H29I2NO3	645.024	0.6098	1951-25-3	2157	HMDB0015250	-	C06823	178.62	75.82	122.45	12.39	431.17	652.41	713.08	282.67	49.28	69.96	56.29	10.99	348.36	65.09	223.01	776.26	902.81	29.46	140.42	406.37	79.27	45.4	30.53	60.64	470.91	17.54	53.24	64.54	632.26	75.12	-
MEDP1879	T3_positive	Phe-ala	Amino acids and derivatives	Amino acids and derivatives	C12H16N2O3	236.116	3.1639	3918-87-4	5488196	HMDB0028988	-	-	173085	158758	158577	19244	15402.8	14152.4	135894	98345.3	90298.6	130676	120647	200137	109344	182572	116872	161611	170616	125294	109900	109930	108909	118692	162741	128518	112374	116325	111186	98147.2	102023	102375	-
mws3185_N	T3_positive	2-Hydroxycaproic acid	Organic acids	Organic acids	C6H12O3	132.079	5.5405	6064-63-7	99824	HMDB0001624	6332	-	9805.08	7194.74	8303.94	4853.83	2838.36	3401.99	3990.37	5878.56	6401.77	10797.4	8528.39	7494.78	5517.17	5689.75	4833.74	569.11	1441.52	4811.02	1440.51	4283.84	3192.19	3648.07	4087.76	6162.17	5982.35	4478.93	3901.7	5795.51	2774.19	4850.7	-
MW0111380	T3_positive	(1R,2R,4S)-p-Menthane-1,2,8-triol 8-glucoside	Alcohol and amines	Alcohols	C16H30O8	350.194	2.2892	378254-09-2	73809750	HMDB0039894	-	-	428.63	504.3	176.94	124.54	126.2	197.85	274.3	302	362.25	601.27	641.43	821.64	554.61	643.64	344.7	349.57	355.47	462.12	2780.88	4057.58	3798.72	221.06	386.7	346.85	1527.22	792.97	325.79	364.6	365.12	1658.07	-
MW0000172	T3_positive	Cephaeline	Benzene and substituted derivatives	Benzene and substituted derivatives	C28H38N2O4	466.283	8.791	483-17-0 | 5483-17-0 | 5853-29-2	442195	-	-	C09390	199796	132999	79545.1	225430	199116	125823	321041	124072	148872	237743	284428	150007	206095	163914	179823	184225	287281	170850	211477	306532	226820	318477	264445	220626	151797	269745	210546	172244	224881	198452	ko00950,ko01110
MW0111368	T3_positive	Muscarine	Alkaloids	Alkaloids	C9H20NO2+	174.149	3.4239	300-54-9	9308	HMDB0029936	64739	C07473	59562.1	60347.5	66978.3	2742.28	2941.49	3895.27	28573.1	34732.2	36502.6	56459.8	49267.2	37354.2	46401.3	48535.9	52630.7	45657.8	41821	52757.2	49734.7	49826.7	51800.5	50946.8	39954.2	39332.5	50809.1	49474.9	44510.8	43328.9	46691.5	46552.1	-
MEDP1681	T3_positive	Leu-Gly-Leu	Amino acids and derivatives	Amino acids and derivatives	C14H27N3O4	301.2	7.1597	19408-48-1	88047	-	21638	-	4264.75	4196.59	4682.18	2835.05	4485.99	3459.02	3000.36	2922.26	3647.31	5029.56	3070.27	3711.3	4541.25	3911.41	3925.7	2872.05	3496.1	3319.11	3705.52	3231.28	3066.19	3674.2	2566.32	3509.66	3242.23	3023.03	3519.54	2140.17	3176.45	3294.76	-
MW0137947	T3_positive	Dicumarol	Lignans and Coumarins	Coumarins	C19H12O6	336.063	0.6098	66-76-2	54676038	HMDB0014411	-	C00796	17933.8	6206.93	11339.6	717.14	28844.5	7658.55	4933.76	8512.99	6032.58	9791.73	11191.2	19391.7	23307.2	11065.5	25649.9	20910.1	21863.7	17344	21594.6	19725.4	15012.8	15966.9	23663.6	20104.2	16286.6	31724.2	23419.6	25714.7	31133.2	11759.1	-
MW0110142	T3_positive	Trp-tyr	Amino acids and derivatives	Amino acids and derivatives	C20H21N3O4	367.153	3.0267	19653-76-0	88184	HMDB0029095	23826	-	32496.4	30816.7	33780.4	1899.83	2604.04	2988.8	17732.9	18241.8	18834.9	33595.1	28398	31204.8	26456.6	27805.6	27168.2	27168.1	25799.5	27985.7	26890.1	21961	24611	26475.1	25562.2	26637.2	26847.6	29282.6	26778.9	23636.6	23818.2	22782.9	-
MW0000423	T3_positive	Anaprel	Alkaloids	Alkaloids	C35H42N2O9	634.289	6.3558	24815-24-5	5353923	-	-	-	103.77	387.01	61.66	9978.33	159.74	233.49	33.41	299.59	293.3	53670.1	45645.4	47430.5	29065.4	32517	29335.1	30052	27403.4	27585	24562.4	25448.5	21466.2	53823.4	71742.6	67325.1	69062.1	66474.4	72670.6	58634.9	59818.6	60343	-
MW0103675	T3_positive	Thymidine-5'-phosphate	Nucleotides and derivatives	Nucleotides and derivatives	C10H15N2O8P	322.057	0.6098	365-07-1	9700	HMDB0001227	6092	C00364	86844.8	92206.6	99378.2	41846.4	63661.7	59517.6	43118.4	52322.5	44748.6	148415	127988	100843	83145.6	98079.3	120094	84564.2	118346	99671.1	152846	130922	132861	74428.4	50082.5	83070.7	79216.5	99065.6	76606.4	133718	117755	141277	ko00240,ko01100,ko01232
MW0154353	T3_positive	Nemertelline	Alcohol and amines	Amines	C20H14N4	310.122	2.1126	59697-14-2	3042423	-	-	C17016	2002.42	2510.69	3273.67	1397.16	2858.39	3882.27	1882.56	2646.75	2396.47	4195.53	1998.12	4804.17	3505.82	2953.56	2574.13	1903.51	945.3	2684.16	1753.52	2712.88	2367.74	4581.73	3808.39	3990.92	3392.31	3937.42	4728.47	5954.12	5743.96	5429.97	-
MEDN1409	T3_positive	12-Hydroxystearic acid	Lipids	Free fatty acids	C18H36O3	300.266	6.0773	106-14-9	7789	HMDB0061706	-	-	705131	738392	729663	580329	422736	416115	470231	471446	496522	746293	714384	742936	496375	513750	528661	516571	469905	731045	504510	457017	461107	505967	588392	624493	624164	591361	629040	604297	654600	588544	-
MW0049061	T3_positive	CryptoMeridiol 11-rhaMnoside	Terpenoids	Sesquiterpenoids	C21H38O6	386.267	6.3953	349112-30-7	11731806	HMDB0038018	-	-	1252.16	659.67	1451.73	717.6	801.02	901.86	1182.43	1068.91	1241.83	2797.56	2690.63	2795.04	1577.89	1510.88	967.03	1696.59	1107.72	1258.18	713.72	1300.67	759.99	385.98	1105.44	1878.65	1211.79	1205.88	2601.03	1402.81	1643.2	871.42	-
MEDP1211	T3_positive	N-Acetylpyrrolidine	Alkaloids	Alkaloids	C6H11NO	113.084	3.1639	4030-18-6	77650	-	263613	-	14160	13879.2	30026.9	14783.7	14670.8	27761.1	13345.5	24271	13099.2	11952	9910.61	13336.6	12053.4	13550.6	13063	10492	11482.3	12743.7	11197.3	10545.5	20854	10542.5	33231.3	8696.57	11155.6	14854.8	9975.43	31215.4	9142.73	12171.2	-
MW0142760	T3_positive	XV638	Benzene and substituted derivatives	Benzene and substituted derivatives	C41H38N6O5S2	758.235	9.0469	183854-11-7	441046	-	-	C06488	76373.5	18078.4	76452.7	77126.4	80050.1	78172.9	77465.1	18930	79546.6	76284.2	75627.9	14713.8	77174.2	77636	76398.8	84013.2	79588.3	74208.4	85232.9	71292.5	73136.1	76341.6	79268.7	68762.8	75374.3	83501.1	80139.9	62934.2	77729.8	78442.2	-
MW0110617	T3_positive	1-Ethynylcyclohexylamine	Alcohol and amines	Amines	C8H13N	123.105	0.8648	30389-18-5	121691	-	-	-	57520.6	66094.7	70748.6	21779.8	14797.2	20660.1	49056.3	44280.8	27710.8	52674.9	49538.7	53981.2	61517.6	46170.4	58276.7	46628.6	46011.8	51758.4	48603.3	48660.5	47224.7	49507.4	51730.4	54878.3	53879.8	53352.6	55651.3	63144.4	53358	49401.1	-
MEDP1672	T3_positive	Leu-Leu-Glu	Amino acids and derivatives	Amino acids and derivatives	C17H31N3O6	373.221	4.3829	20274-83-3	484684	-	17724	-	12629.4	12337.1	11393.4	15862.2	16084.1	15553.8	19191.1	17809.7	17478.1	12332	11257.3	11687.9	13810.2	14046.6	14023.2	21852.4	22093.2	19020.7	51711.3	50304.7	54806.3	10194.5	10090.5	8644.74	16145.8	13330.6	14823.9	27292.9	29636.4	34280.3	-
ZINC36383810	T3_positive	Acuminaminoside	Heterocyclic compounds	Heterocyclic compounds	C22H23NO8	429.142	1.8674	769954-40-7	21577089	-	-	-	1659.3	2654.29	1805.83	1112.13	1017.92	1368	849.37	1910.78	3039.89	4137.19	3269.52	3481	5171.43	4534.35	3448.4	2862.68	3189.33	2870.54	2450.53	3817.86	2711.01	3035.97	1715.41	591.35	2527.96	2698.51	2800.69	2247.05	2106.12	2534.07	-
MW0054899	T3_positive	Methyl linoleate	Lipids	Free fatty acids	C19H34O2	294.256	1.2587	112-63-0	5284421	HMDB0034381	-	-	3947.99	4263.71	3430.15	2748.16	5782.43	5422.8	3370.28	4939.2	4382.89	5036.98	5343.77	5423.63	5200.31	4828.49	8110.25	3401.75	4023.08	6159.58	3064.29	6216.89	4672.78	6233.6	5327.25	6148.05	5624.3	5524.01	5648.42	6295.06	4302.51	4289.47	-
MW0151759	T3_positive	Ionomycin	Organic acids	Organic acids	C41H72O9	708.518	7.6332	56092-81-0	6912226	-	96378	-	30660.6	21271.5	35182.9	59043.9	14940.6	17172.2	25151.8	35188.2	12209.5	19538.5	27409.8	52813.7	31821.7	737.13	11519.6	11896	103044	75560.9	20437.6	10688.1	32184.9	26799.8	35580.5	47062.9	16579.2	36584.4	18780	42756	6530.01	31648.7	-
MEDL02580	T3_positive	Cinnamtannin B2	Tannins	Tannin	C60H48O24	1152.25	5.5595	88038-12-4	16130973	HMDB0037668	-	C17629	3229.65	2429.61	1893.7	2214.72	3135.58	4104.37	2789.36	4513.53	2786.49	532.45	2230.44	1000.17	3672.04	5008.36	879.37	3626.78	1232.4	2852.19	5724.64	3570.42	3981.55	2178.16	1980.91	2407.93	4167.33	5822.69	1677.54	3934.36	1714.73	1711.62	-
MW0000390	T3_positive	Oxymatrine	Alkaloids	Quinorisidine alkaloids	C15H24N2O2	264.184	6.4942	16837-52-8 | 54809-74-4	114850	-	-	-	5610.38	4776.18	4743.08	3115.01	5695.73	3386.93	4980.68	4419.41	5905.96	4689.5	3923.73	4634.43	5373.79	5295.52	5319.49	4358.67	4304.71	5766.87	4611.72	5333.11	5315.87	5190.38	6387.12	4871.94	3747.72	5122.63	4929.1	4599.74	4198.33	6436.54	-
MW0140494	T3_positive	alpha-Eleostearic acid	Lipids	Free fatty acids	C18H30O2	278.225	6.4349	506-23-0	5281115	-	34821	C08315	7083.71	3714.19	6075.81	9659.37	6718.78	5784.89	5711.05	5603.89	6074.32	8945.21	12258.6	10241.2	14351.3	11826.6	13527.4	12964.4	15854.9	14188.1	7595.34	9959.39	8790.32	22182.8	13216.2	16076.7	17335.2	10587.9	11856.1	7396.1	10050.6	7474.39	-
MW0103352	T3_positive	2'-Deoxyuridine 5'-monophosphate	Nucleotides and derivatives	Nucleotides and derivatives	C9H13N2O8P	308.041	0.6098	964-26-1	65063	HMDB0001409	6225	C00365	410.88	3306.48	344.87	885.35	273.9	2299.25	2816.72	1090.99	378.04	1638.3	1465.48	746.88	3607.76	2388.31	5362.85	632.26	3206.01	3830.52	2518.37	3683.04	2220.2	2006.39	1678.12	2546.32	224.2	747.16	360.46	1242.87	1607.88	1598.99	ko00240,ko01100,ko01232
MW0157111	T3_positive	Sodium salicylate	Benzene and substituted derivatives	Benzene and substituted derivatives	C7H5NaO3	160.014	0.6098	54-21-7 | 90218-97-6	16760658	HMDB0015470	-	C07587	1306.15	523.42	869.72	1011.57	921.11	109.89	966.21	864.89	1606.04	2059.16	180.37	245.1	212.58	760.62	793.88	636.35	1167.91	931.71	1034.84	753.88	781.77	483.68	1233.42	855.58	898.19	1580.59	429.38	1445.68	1528.84	1932.66	-
MEDP1170	T3_positive	9-Octadecenal	Others	Aldehyde compounds	C18H34O	266.261	6.514	5090-41-5	5283381	HMDB0030965	-	-	26902.6	21964.7	10462.3	36250.4	28100.5	29897.7	33445.2	23718.1	39437.9	26164.1	18093.5	20011	14856.5	15459.8	14737.2	14706.1	17036.1	13577.8	27892	23508.2	17998.2	16411.2	12516.3	18260.8	12890.1	12661.5	15482.3	1476.63	13571.3	15377.4	-
MW0118362	T3_positive	2-(9h-Carbazol-9-yl)benzoic acid	Organic acids	Organic acids	C19H13NO2	287.095	0.8648	6286-88-0	223060	-	96374	-	2309.86	6535.12	3894.71	1520.37	1105.75	1491.56	4336.03	3237.07	3593.1	1955.93	9578.25	1805.52	3012.34	2476.79	430.19	5234.28	1474.62	212.48	5455.97	817	994.36	3597.09	554.39	884.75	4570.95	4985.03	2125.79	85.13	4654.26	12553.3	-
MEDL01822	T3_positive	4,5-Dihydropiperlonguminine	Alkaloids	Alkaloids	C16H21NO3	275.152	6.8475	23512-53-0	12682184	HMDB0041488	-	-	108634	62859.1	91190.4	205374	71436.9	73391.8	177325	69701.4	82728	70183.7	36569.3	75119.7	76798.6	87674.5	81014.1	88615.5	185982	78623.8	43963.8	153486	78267.7	115902	172023	84414.5	77492.9	81207.8	246393	79527.5	78031.7	36227.9	-
MEDP0297	T3_positive	5-Aminopentanoic acid	Organic acids	Organic acids	C5H11NO2	117.079	0.6098	660-88-8	138	HMDB0003355	6902	C00431	52074.9	49148.4	61765.4	39037.9	47398.8	47101.3	42898	39901.2	43670.1	59630.1	53258.2	54200.1	45169.7	62701.4	58633.2	63164	64738.9	62462.4	62046.8	59171.7	61578.6	55971.2	57118.9	47220.2	44333.7	38463.3	25332.8	50260.7	61816.1	59544.1	ko00310,ko00330,ko00470,ko01100
MW0116680	T3_positive	4-Thiazolylacetonitrile	Heterocyclic compounds	Heterocyclic compounds	C5H4N2S	124.01	0.6098	7709-59-3	2762565	-	-	-	83685.1	85457.6	87647.9	63096.1	96063.9	78301.6	72298.3	84194.5	78442.4	135836	130361	107410	90659.6	82522.3	118846	87350.1	121104	116933	136100	124598	114909	87809.7	93171.2	84581.1	83366.5	117829	68854.9	127861	121132	131419	-
MW0054527	T3_positive	2-Palmitoyl-sn-glycero-3-phosphocholine	Lipids	LPC	C24H50NO7P	495.332	7.0232	66757-27-5	15061532	HMDB0240262	-	-	8.23768e+06	1.13242e+07	1.22789e+07	1.4316e+07	1.35585e+07	1.29818e+07	1.49463e+07	1.42043e+07	1.50041e+07	1.19755e+07	1.02885e+07	8.18699e+06	1.12952e+07	1.11104e+07	1.15839e+07	1.09322e+07	1.18555e+07	1.04395e+07	1.01816e+07	9.8954e+06	1.01856e+07	1.18707e+07	1.14879e+07	1.23028e+07	1.17288e+07	1.13978e+07	7.59446e+06	1.15507e+07	1.21001e+07	1.00658e+07	-
MEDN0854	T3_positive	Methylglutaric acid	Organic acids	Organic acids	C6H10O4	146.058	1.2587	626-51-7	12284	HMDB0000752	5720	-	3581.01	3324.22	3717.75	72.04	402.12	331.69	3878.16	4413.77	5499.81	5852.63	3697.87	1746.46	1117.78	1221.8	4584.11	6034.58	3510.14	6004.84	3914.87	2819.08	1807.03	1599.28	2524.18	170.41	1707.27	4295.39	3061.2	2953.5	3287.78	1891.29	-
MEDL00926	T3_positive	Paraxanthine	Nucleotides and derivatives	Nucleotides and derivatives	C7H8N4O2	180.065	0.4893	611-59-6	4687	HMDB0001860	1457	C13747	649.54	899.77	904.68	763.56	5193.39	4478.13	5922.57	7321.83	6723.47	2704.07	801.55	290.47	1117.32	690.29	3589.2	891.68	5727.37	1860.69	1318.23	1175.14	1515.6	706.38	1252.78	611.01	1012.4	5606.13	638.33	4547.5	5579.76	5568.21	ko00232,ko01100,ko01110
MW0053853	T3_positive	Heneicosanoic acid	Lipids	Free fatty acids	C21H42O2	326.318	6.6718	2363-71-5	16898	HMDB0002345	4208	-	4265.82	2652	3272.9	268.59	759.16	695.92	608.65	657.88	350.39	3626.95	1131.19	2972.23	3801.71	3287.65	3042.74	2115.17	182.28	2565.35	1979.87	226.83	1843.99	3364.36	2373.72	1475.32	1558.44	624.92	607.82	478.66	559.13	502.67	-
MW0106124	T3_positive	Caspofungin	Organic acids	Organic acids	C52H88N10O15	1092.64	5.4808	179463-17-3	2826718	HMDB0014661	-	-	2688.62	597.92	4231.41	3736.53	2769.24	1675.61	2844	1616.53	5612.64	3420.28	3145.08	1582.09	2228.76	3107.85	1191.04	2992.93	8209.1	3469.49	5562.49	4366.36	3843.98	988.45	2994.12	1029.45	1481.64	641.38	780.55	1984.22	1995.21	441.41	-
MW0110567	T3_positive	Creatinol sulfate	Others	Others	C8H24N6O6S	332.148	3.7327	50648-53-8	45381533	-	84951	-	181673	180156	183463	185026	187484	186707	177646	178441	175945	191769	181077	183767	176707	174675	178785	181342	181956	185263	178645	178217	181038	179491	179184	185132	184706	178104	177921	175390	173524	173591	-
MW0169215	T3_positive	Geniposide	Terpenoids	Monoterpenoids	C17H24O10	388.137	1.8674	24512-63-8 | 169799-41-1 | 27745-20-6	107848	-	-	C09781	3615.55	3810.4	4375.05	1598.66	1394.89	1046.23	2905.36	3074.08	2737.31	2608.52	2268.66	801.04	2184.26	2491.53	2511.43	2803	2340.56	2625.71	2125.67	2418.79	1478.04	2460.88	2149.43	2610.38	3211.57	2554.61	2359.53	3291.82	2861.96	977.3	-
MEDN0074	T3_positive	gamma-Glutamylcysteine	Amino acids and derivatives	Amino acids and derivatives	C8H14N2O5S	250.062	0.7473	636-58-8	123938	HMDB0001049	5966	C00669	10105.2	9960.61	6787.12	40066.8	33267.1	21385	19922.1	11561.3	2308.86	3822.49	1888.71	9855.91	25803.7	28500.8	24536	5446.12	2936.78	16974	14224	9123.15	14799.6	19018.7	31440.8	1960.39	15049.1	10447.7	16072	10555.1	5453.16	6289.42	ko00480,ko01100,ko01240
MEDP1682	T3_positive	Leu-Gly-Phe	Amino acids and derivatives	Amino acids and derivatives	C17H25N3O4	335.185	2.0833	17608-53-6	6994674	-	19333	-	14455.9	14691.4	15619.6	7112.78	6393.75	6234.05	5893.65	5976.54	6257.34	12924.4	12481.6	12156.7	10710.6	10745.8	11072.8	16513.9	15686.1	16203.8	33085.5	33013.7	31209.4	11791.8	11253.5	11245.1	21890.9	19591.3	20027.3	37562.3	34383.9	37872.9	-
MW0015451	T3_positive	Dimorphecolic acid	Lipids	Free fatty acids	C18H32O3	296.235	7.9286	15514-85-9 | 115185-06-3	5282945	HMDB0010223	-	-	2189.78	7948.28	9918.54	4607.27	8679.79	9113.04	12185.9	6079.59	3748.9	6623.09	5662.61	7378.44	8601.05	9242.37	13349.7	7071.67	9544.34	10104.5	13584.3	12432.8	7037.95	16374.1	13139.4	10388	12708.2	13232.4	7525.98	6130	9776.25	11170.5	-
MEDN0699	T3_positive	2-Phenylphenol	Phenolic acids	Phenolic acids	C12H10O	170.073	0.6098	90-43-7	7017	HMDB0032582	-	C02499	98355.4	77915.8	108129	58223.1	53690.9	56241.2	51012.4	54841.6	45804.7	85993.6	84600.8	103733	65349.8	85275.8	76576.9	108651	83326.9	85274.4	94751.6	95681.5	111591	47140.7	103829	71922.9	87104.6	67160.1	76537	77619.3	82901.9	84436	-
MW0015797	T3_positive	Anisatin	Heterocyclic compounds	Heterocyclic compounds	C15H20O8	328.116	2.0244	5230-87-5	115121	-	-	-	87364.1	65243.3	62743.9	36857.7	34459.2	31989.4	57452.4	55095.5	53700.1	47976.6	40539.3	55808.1	46724.6	45555.3	45390	44358.8	38426	39201.7	2335.69	42254.3	40466.2	54124.4	47996	46576.2	33971.1	29839.5	16982.6	20227.5	25617	22739.2	-
MEDL02670	T3_positive	Isosinensetin	Flavonoids	Flavones	C20H20O7	372.121	0.8648	17290-70-9	632135	HMDB0037599	-	-	44973.5	55034.9	46253.5	22094.9	35687.2	31981.3	78014.8	82217.6	90764.9	64248.6	52298.5	46451.2	50117.6	40195.8	49341.3	52574.2	49035.6	56780.9	30167.9	40403.9	32390.6	60436.2	49785.9	46074.6	36994.6	34840.5	50293.5	38843.1	57139.2	47894.2	-
MW0000241	T3_positive	3-Hydroxy-8-methyl-8-azabicyclo[3.2.1]octane-2-carboxylic acid	Alkaloids	Tropan alkaloids	C9H15NO3	185.105	3.4584	481-37-8	251910	HMDB0006548	-	-	134492	90305.4	86910	134391	76888.9	74233.3	22383.7	105124	129181	69709.8	68035.1	135561	26770.4	97999.7	117543	115499	121664	113918	68636.3	127661	38587	116512	133827	27932.9	132764	129437	22276.2	111847	99832.6	111831	-
MW0150779	T3_positive	Hexadecanal-d5	Lipids	Free fatty acids	C16H27D5O	245.277	6.3953	629-80-1	405240849	-	96520	-	6599.51	3964.91	6376.39	6957.61	5904.7	4725.4	5732.46	4073.4	4373.82	3168.89	3776.44	4193.02	4733.63	5676.11	4842.36	4570.22	2201.79	1846.94	4488.26	2129.39	3847.87	5859.64	3424.89	6289.21	4225.79	4623.44	3180.4	4928.52	3781.42	3076.03	-
MEDP0067	T3_positive	2-Acetamido-2-Deoxy-D-Mannopyranose	Others	Saccharides	C8H15NO6	221.09	0.8254	7772-94-3 | 1136-44-3	439281	HMDB0001129	-	C00645	30125.3	26194.4	27476.9	28894.1	21638.2	26767.9	24240.3	27124.2	23569	25822.6	26682.8	28644.7	29534.5	27767.5	24129.3	24244.8	26411.5	24906.9	26851.2	24980.7	25288.6	22565.5	21131.1	24989.9	24270.3	23286.3	23677.2	23001.6	20793.1	21753.6	ko00520,ko01100,ko01250
MW0001062	T3_positive	N-Isopropylmethoxamine	Benzene and substituted derivatives	Benzene and substituted derivatives	C14H23NO3	253.168	2.2303	550-53-8	6080	-	-	-	41.63	56.8	41.86	1.93	57.9	11.48	17.43	16.11	54.58	5.54	18.71	10.5	1.89	65.51	40.98	99.45	13.41	128.34	987.86	1012.82	982.24	48.9	12.89	112.2	341.17	194.65	245.68	2629.94	3292.52	2497.3	-
MEDL02748	T3_positive	Auraptene	Lignans and Coumarins	Coumarins	C19H22O3	298.157	2.5943	495-02-3	1550607	HMDB0034054	-	-	3730.03	4613.4	4807.45	2555.89	2546.1	2668.81	2765.5	3004.26	3114	4153.64	4946.9	5391.09	2616.12	2458.38	3071.49	1330.76	1574.65	1013.2	482.26	450.13	2954.39	2979.37	2361.19	1327.77	838.09	1386.65	1668.91	6879.71	4527.62	5989.76	-
MEDP1031	T3_positive	1-Phenylethanol	Phenolic acids	Phenolic acids	C8H10O	122.073	3.2818	98-85-1	7409	HMDB0032619	-	C07112	6228.28	4208.04	4412.26	4350.41	4043.8	4482.64	3043.63	2492.51	3836.61	11831.3	10972	11117.6	5559.63	8107.38	7716.14	5699.48	8124.06	5788.48	7624.93	7782.85	7719.17	8526.46	9125.73	8516.26	7954.45	8382.18	8006.04	6570.34	6614.03	7489.89	-
MEDP0546	T3_positive	Oxindole	Alkaloids	Plumerane	C8H7NO	133.053	0.5366	59-48-3	321710	HMDB0061918	-	C12312	136.54	186.97	260.92	194.15	571.43	559.04	486.5	878.61	625.85	507.46	292.03	327.11	468.84	302.81	431.36	280.9	738.26	272.67	504.35	389.48	388.46	263.74	278.95	285.43	490.71	1474.32	248.89	480.98	616.72	624	ko00402,ko00999,ko01100,ko01110
MW0141948	T3_positive	2,2-Dimethyl-3-(4-methoxyphenyl)-4-propyl-2H-1-benzopyran-7-ol acetate	Benzene and substituted derivatives	Benzene and substituted derivatives	C23H26O4	366.183	0.8449	5218-94-0	253935	-	-	-	1.18829e+06	1.13696e+06	1.16097e+06	57531.8	135669	148227	705548	744837	662615	820118	495610	884676	1.05437e+06	984177	1.03624e+06	937843	1.0241e+06	1.10444e+06	1.13012e+06	931619	1.0678e+06	1.1385e+06	1.17747e+06	923550	1.15696e+06	930300	1.42597e+06	1.08171e+06	1.18117e+06	1.16957e+06	-
MEDP0362	T3_positive	D-(+)-Neopterin	Alkaloids	Alkaloids	C9H11N5O4	253.081	1.1695	2009-64-5	135398721	HMDB00845	-	C05926	1739.05	3036.96	4236.44	1378.47	986.77	1746.38	7612.44	4492.03	5369.06	3937.44	4185.85	2567.45	2617.51	1836.24	3300.88	3761.67	3280.49	1792.37	1263.84	1403.95	1116.12	3254.89	3114.09	1557.86	2001.84	2025.1	1282.24	1033.47	501.83	933.29	ko00790
MEDP0247	T3_positive	Nicotinuric acid	Amino acids and derivatives	Amino acids and derivatives	C8H8N2O3	180.054	0.6295	583-08-4	68499	HMDB0003269	1499	C05380	52457.6	46448.2	69040.9	137909	200833	191010	53124	51552.8	47195	123058	125769	78331.2	52904.8	52300.8	66022.4	62407.1	64034.5	64557.1	52945.8	49395.3	50463.5	77470.8	78477.5	86029.2	74127.4	83665.9	67657.7	73021.5	79747.3	70085.6	ko00760
MW0011840	T3_positive	1,2,3-Tris((1-ethoxy)ethoxy)propane	Others	Others	C15H32O6	308.22	5.1995	67715-82-6	5362567	HMDB0037162	-	-	8040.93	3982.66	5082.31	3044.1	1155.84	2631.9	1865.76	4733.85	3239.05	4499.15	2682.08	4522.53	6550.09	3129.26	5152.15	6313.52	5940.54	4365.87	1841.87	5702.32	5311.06	4741.04	4525.79	6798.33	3605.36	7278.43	7015.09	4779.82	2283.4	3868.5	-
FDATP00848	T3_positive	Tromethamine	Alcohol and amines	Alcohols	C4H11NO3	121.074	0.8648	77-86-1	6503	HMDB0240288	-	C07182	5032.3	1470.51	4321.14	4600.22	2068.95	3705.07	1592.37	5354.82	1103.03	3859.05	6080.85	2480.29	4476.03	5243.73	5578.29	5225.21	1324.94	5304.58	4743.41	1790.57	4864.61	5281.42	3380.13	209.87	5175.84	2360.24	3004.72	4163.23	1675.11	4200.41	-
MW0146391	T3_positive	Astrasieversianin XVI	Steroids	Steroid	C47H78O18	930.519	5.4909	101843-82-7	441906	-	-	C08925	1162.73	4002.59	6153	4618.6	3548.6	8606.52	2279.62	15799.1	10890.7	2653.51	5459.15	2256.38	9753.58	2644.51	1462.95	3163.84	410.34	2146.46	5939.75	9061.74	4843.83	4578.72	4318.62	2584.52	2499.8	2428.92	987.2	7144.86	1770.92	2882.1	-
MW0123493	T3_positive	Dauricine	Alkaloids	Isoquinoline alkaloids	C38H44N2O6	624.32	2.8302	524-17-4	24721429	-	-	-	3328.71	1133.55	2687.78	560.56	284.17	358.91	2380.49	2245.06	2450.67	3768.39	2089.95	3786	1932.23	3765.07	5608.27	5221.31	3030.39	4207.18	4400.46	4099.87	3371.79	2589.19	3993.16	3121.99	3040.02	3923.59	3931.64	6153.95	4424.11	5869.69	-
MEDP0637	T3_positive	Phenylalanylproline	Amino acids and derivatives	Amino acids and derivatives	C14H18N2O3	262.132	2.0664	7669-65-0	7020642	HMDB0011177	-	-	1268.3	807.85	1495.12	1054.04	732.96	1159.48	1415.33	1183.8	1037.87	642.21	644.91	1676.07	1893.12	2214.93	2466.72	2284.28	635.33	2363.57	4611.12	4907.81	5225.06	1352.04	2002.16	2222.19	3100.06	3509.67	3368.44	7153.58	5348.82	2316.21	-
MW0149004	T3_positive	Esmeraldic acid	Organic acids	Organic acids	C30H22N4O5	518.159	2.3384	119936-20-8	443632	-	-	C12116	42975.3	110519	109576	13851.2	12900.9	14963.1	64810.6	80154.5	82437.2	103569	100688	37082.1	70033.7	75541.9	82979.9	76712.7	22063.3	79191.4	68512.1	66254.8	62481.7	90996.9	92140.4	101439	88653.6	26141.2	96058.1	59870.2	64589.4	50458.4	-
MW0120687	T3_positive	Isonicotinamidine	Alcohol and amines	Amines	C6H7N3	121.064	1.2782	33278-46-5	409094	-	-	-	18795.7	18235.8	20150.8	8881.31	10334.4	8159.81	20042.2	18218.8	18978.8	12445.1	13569.5	14547.7	12364.2	11653.5	17453.3	18834	18202.6	18330.3	23720.2	20619.4	14943.7	8141.57	13531.1	12185.6	13573	16907.8	15312.6	5928.41	8072.89	23861	-
MEDP0434	T3_positive	1-Heptadecanoyl-sn-glycero-3-phosphocholine	Lipids	LPC	C25H52NO7P	509.348	2.2009	50930-23-9	24779463	HMDB0012108	-	C04230	16241.9	14576.7	13917.6	2577.39	1580.56	3575.13	12363.9	12203.2	13077.7	15955.5	10433.4	12131.1	12373.9	11183.2	11419.4	9465.32	10009.6	13706	10558.5	12386.2	11909.2	12649.7	10505	10201.7	10354.9	10646.9	12174.8	11840.7	11951.9	12177.9	ko00564,ko04148
MEDL00722	T3_positive	Fumaric acid	Organic acids	Organic acids	C4H4O4	116.011	0.6098	110-17-8	444972	HMDB0000134	3242	C00122	15931.1	17205.1	17253.8	23687.2	27767.9	25125.5	14073.5	13259.7	14994	24243.1	21711.2	20178	13852	13144.3	15786.6	12658.6	13785.8	14940	13563.9	11819.8	13849.8	14664.2	17362.7	17605.1	16814.8	15815.4	15878.4	16626.7	17750.6	17729.4	ko00020,ko00190,ko00220,ko00250,ko00350,ko00360,ko00620,ko00650,ko00760,ko01100,ko01110,ko01200
MW0124205	T3_positive	Gambogic acid	Organic acids	Organic acids	C38H44O8	628.304	1.5531	2752-65-0	9852185	HMDB0034095	-	-	6066	5335.47	5963.81	193.13	1891.41	1328.4	9753.51	6673.23	6221.29	8378.97	4942.12	4038.83	7861.39	12903.4	21966.5	18484.9	18494.6	17504.3	14572.7	8901.48	10039.1	13405	13849.8	10567	11351.6	26395.3	20766.6	14743.8	16092	15384.1	-
MEDN0581	T3_positive	Imidazoleacetic acid	Alkaloids	Alkaloids	C5H6N2O2	126.043	2.9875	645-65-8	96215	HMDB0002024	6445	C02835	16.26	34.31	16.88	92.89	127.64	10.41	8.76	165.47	199.62	33.89	28.78	130.97	280.82	4.54	176.18	81.3	45.18	58.89	1757.2	906.02	345.68	42.03	6.6	290.13	209.46	190.88	195.87	1209.18	1700.18	2044.4	ko00340,ko01100
MW0140758	T3_positive	Taxol F	Others	Others	C48H53NO14	867.347	2.8892	173101-56-9	137699561	-	84986	-	12251.8	11177.9	11377	2372.59	3286.23	3141.26	9140.07	6827.35	7440.68	17585	5725.98	16429.3	6695.24	8339.54	8026.83	8237.8	12179.5	12225.8	8557.37	12838.6	9272.8	9313.99	11448.9	7895.47	8377.2	11001.3	6433.76	8275.22	11865	7739.11	-
MW0125450	T3_positive	N-(6-methoxypyridin-3-yl)-2-(methylsulfanyl)pyridine-3-carboxamide	Alcohol and amines	Amines	C13H13N3O2S	275.073	0.6098	524924-29-6	10192918	-	-	-	10692.5	13951.4	15512.5	27625.2	24263.9	26936.5	14137.6	5197.39	13167.4	23317.6	18853.6	16089.9	14205.5	14665.3	15613.5	10016.5	17037.2	6657.67	15076	14678.2	14203.4	16117.8	17979	22772.3	5874.82	1925.86	10263.2	13624.9	19178.3	15138.5	-
MW0009577	T3_positive	Protohypericin	Benzene and substituted derivatives	Benzene and substituted derivatives	C30H18O8	506.1	3.2423	548-03-8	164660	HMDB0034180	-	-	23112.6	24329.6	25619.7	622.14	1613.41	1018.92	18424.2	16491.2	16282.5	24158.2	21206.2	19997.4	22396.5	21790.9	21774	21195	21997	21336.7	21511.2	18438.3	22245.3	20668.3	19835.7	18209.9	20113.1	19383.3	20697.2	15523.9	15568.1	15960.3	-
MW0004451	T3_positive	Benzenesulfonamide, 4,4'-oxybis-	Benzene and substituted derivatives	Benzene and substituted derivatives	C12H12N2O5S2	328.019	1.1794	7566-41-8	82054	-	-	-	1775.67	1443.47	1697.56	2237.17	1969.5	1619.54	2180.85	2284.3	1275.88	2674.35	2914.15	2465.5	1739.57	1023.22	1047.71	494.91	514.78	1492.61	2515.74	1376.81	1806.6	1360.47	1759.18	1002.29	2042.11	1297.54	1119.36	1658.04	627.71	2976.58	-
MW0063602	T3_positive	Soyasapogenol A	Terpenoids	Triterpene	C30H50O4	474.371	6.4942	508-01-0	12442849	HMDB0034505	-	C17419	8415.32	9981.47	10933.4	3796.4	3137.91	131.23	618.65	1195.95	469.2	71805.1	66638.6	72879.9	18610.8	19443.8	21588.8	21063	17921.5	19139.5	19121	20350.9	21367	26251.4	25368.9	20431.9	15736.6	17588.8	16003.4	40334.6	40275.6	54534.8	-
MW0142216	T3_positive	2-Amino-3-methyl-9H-pyrido[2,3-b]indole	Alkaloids	Plumerane	C12H11N3	197.095	0.8648	68006-83-7	62244	-	-	C19253	2973.32	2198.69	5290.03	9624.12	8507.41	9998.12	4777.11	7278.74	6626.84	6527.73	10456.8	6418.45	5100.36	2006.52	9341.57	6301.32	5067.15	5881.02	3034.79	6782.34	3214.25	4517.01	9009.87	5732.32	4505.26	6515.1	3934.53	3212.9	4448.51	2421.26	-
MW0007411	T3_positive	Isoeugenyl acetate	Phenolic acids	Phenolic acids	C12H14O3	206.094	1.1695	93-29-8	876160	HMDB0032348	-	-	58592.4	50381	44365.8	51548.8	54133.8	56707.2	51167.5	62485.4	57128.2	54710	51490.9	64892.7	49763.5	52106.2	55524.7	64220.9	57748.2	57941.4	56940.5	44545.9	51198.5	74950.8	54300.5	61286.9	49890.4	62194.2	56750.8	55887.2	36761.1	43949.4	-
MW0005554	T3_positive	D&C Red No. 33 free acid	Organic acids	Organic acids	C16H13N3O7S2	423.019	0.8845	2203-16-9	19117	HMDB0033381	-	-	5467.76	2567.87	2492.17	620.61	798.09	1004.37	978.97	3729.21	2241.97	7410.9	6511.64	7396.46	1980.61	1893.31	3620.17	1010.88	5939.49	4881.11	4600.68	5740.88	982.81	6014.12	3300.13	5124.66	2602.3	1750	3857.2	2510.29	5399.8	3130.04	-
MW0127431	T3_positive	Di-1-propenyl sulfide	Others	Others	C6H10S	114.05	2.9973	33922-80-4	5370448	HMDB0040234	-	-	51.11	38.75	147	80.85	96.34	41.92	51.53	29.58	85.06	52.18	92.55	73.37	59.62	73.18	69.32	101.58	175.11	208.72	1270.6	1153.94	1117.02	4.83	140.47	67.25	317.99	391.99	201.26	1453.11	1459.25	1626.52	-
MW0165021	T3_positive	Thiocoraline	Alcohol and amines	Amines	C48H56N10O12S6	1156.24	5.5206	173046-02-1	70698112	-	-	-	2373.35	2514.99	4163.61	5465.49	6493.94	9451.58	5413.17	8105.39	3503.32	2253.88	4949.77	4991.3	10108.2	7648.43	12968.9	3758.97	5750.43	3244.58	10479.1	4491.47	3877.66	5401.1	5620.78	2624.79	3234.28	4923.32	660.68	2698.15	1648.6	4217.14	-
MW0118114	T3_positive	2-((2-(4-Pyridyl)methyl)thio)benzimidazole	Benzene and substituted derivatives	Benzene and substituted derivatives	C13H11N3S	241.067	2.0637	23593-14-8	193028	-	-	-	502.85	159.21	445.92	125.81	485.9	152.16	326.1	581.53	332.38	465.51	597.91	345.38	730.62	609.96	550.86	607.8	575.29	198.16	1306.19	2318.12	1474.02	423.71	437.22	636.13	771.54	1045.92	939.63	1333.31	2104.21	1725.14	-
MW0118067	T3_positive	2,8-Dihydroxyadenine	Nucleotides and derivatives	Nucleotides and derivatives	C5H5N5O2	167.044	4.9999	30377-37-8	92268	HMDB0000401	5390	-	89157.9	83829.4	87436.9	4416.72	4022.82	6569.36	51498.4	57345.9	53313.9	67720.6	59441.6	57287.8	67303.2	61894.3	72367.9	53178.7	59211.5	65496.9	60002.7	58013	58061.6	66364.8	73900.5	34506.2	23578.6	52720.9	61829.7	42983.6	55683.9	53526.4	-
MEDL01962	T3_positive	4-Hydroxybenzylamine	Alkaloids	Phenolamine	C7H9NO	123.068	0.8449	696-60-6	97472	HMDB0032578	-	-	5694.04	4855.62	6367.23	1875.72	258.27	2220.12	1780.36	485.9	4177.44	4285.41	5753.21	4670.6	1619.87	3597.09	4812.92	4421.42	1754.33	450.17	1819.24	3439.68	3224.56	4675.59	6937.97	3948.26	1856.62	5771.98	2970.03	1862.81	3097.15	2566.9	-
MW0107859	T3_positive	Levulinic acid	Organic acids	Organic acids	C5H8O3	116.047	1.9462	123-76-2	11579	HMDB0000720	2195	-	5263.08	4552.97	4938.47	6506.27	5093.43	5723.48	4043.73	4066.24	4085.14	4355.24	4628.62	4251.34	4983.7	4785.64	4879.42	4237.06	4031.09	4040.28	4474.9	4513.42	4443.27	3838.28	4167.19	4454.35	4444	3856.74	3672.31	4317.28	3826.62	3809	-
MW0139441	T3_positive	Psidinin C	Heterocyclic compounds	Heterocyclic compounds	C55H38O31	1194.14	5.6594	145826-28-4	131752695	HMDB0039628	-	-	3386.42	488.73	1652.16	2079.78	453.7	4589.93	2195.25	306.7	2133.67	259.51	1011.09	249.58	1193.06	508.67	845.32	497.88	613.89	1869.55	1035.34	763.59	175.21	1341.54	622.2	943.18	668.75	208.19	324.5	485.55	504.09	1592.73	-
MW0108660	T3_positive	N-Acetylserine	Amino acids and derivatives	Amino acids and derivatives	C5H9NO4	147.053	0.9041	16354-58-8	65249	HMDB0002931	308	-	4950.43	4904.89	4758.81	3021.11	1506.64	2661.44	9408.62	7734.67	2985.24	1924.32	3229.57	9529.68	5814.69	5010.56	4217.53	4990.85	2124.86	2801.01	779.99	2128.27	1824.35	7268.74	1933.18	5476.19	3960.36	554.69	2106.22	3547.64	2998.57	1313.31	-
MW0146896	T3_positive	Bryotoxin A	Others	Others	C32H42O12	618.268	2.3777	101329-50-4	441848	-	-	C08853	19023.2	16864.5	20075.4	859.03	837.64	1075.58	18804.5	13356.3	12742.5	17999.6	17176.9	14841.9	11288.7	15789	12690.6	14870.2	14577.7	14555.1	15757	19006.7	12940.9	26018.7	14278.9	24727	16383.5	14258.7	10380.7	10336.9	21691.4	16627.6	-
MW0113976	T3_positive	beta-CYCLODEXTRIN	Others	Saccharides	C42H70O35	1134.37	5.5009	7585-39-9 | 37331-89-8 | 79647-56-6	444041	HMDB0029926	-	-	2313.97	7759.54	8148	22214.2	11183	7493.66	4503.01	14558.7	19026.7	5145.67	2017.51	5751.33	6387.34	16432	5968.26	5261.36	8688.31	17299.3	4786.47	26915.1	9024.22	7455	4827.67	2749.96	3897.44	4381.27	1552.63	1635.15	3434.21	10872.2	-
MW0063607	T3_positive	AzIII	Terpenoids	Triterpene	C54H82O22	1082.53	5.5009	244776-46-3	131751577	HMDB0034544	-	-	293.36	1505.05	1133.09	4089.73	5176.38	4673.12	7617.26	5980.43	3217.4	1844.05	3144.06	2814.29	2442.92	3123.18	2356.78	1475.89	4752.03	2831.19	3171.06	2583.54	2484.85	1433.34	5395.05	2038.93	1969.78	1211.98	2052.03	2573.66	955.19	1200.34	-
MEDP0711	T3_positive	4-Ethyl-2-methoxyphenol	Phenolic acids	Phenolic acids	C9H12O2	152.084	1.1597	2785-89-9	62465	HMDB0040175	-	-	127361	116942	116976	28133.9	27567.7	78457.6	106379	109368	116542	130789	106982	92369.5	80675.9	67300.2	85180.5	102808	95474.5	94227.4	47857.4	40566.9	42591.9	90687.5	84954.5	74992.1	58804.1	70108.3	71212.6	51422.9	51302.3	48711.7	-
MW0011165	T3_positive	(3b,6a,12b,17a,20S)-Dammar-24-ene-3,6,12,17,20-pentol 20-[glucosyl-(1->2)-glucoside] 6-xyloside	Terpenoids	Terpene	C47H80O19	948.529	5.7188	251101-57-2	131751719	HMDB0035348	-	-	2590.56	2571.42	4761.17	4337.7	1154.61	1920.95	3674.6	5066.85	4669.67	1963.31	8545.67	1634.9	15479.6	9698.53	1778.21	1548.71	3364.81	4279.81	7231.26	3145.07	4449.39	6496.27	6916.61	3167.52	4166.25	1217.24	1899.09	4043.66	6133.34	13380.4	-
MW0000632	T3_positive	(2-Methylbenzyl)(pyridin-4-ylmethyl)amine	Benzene and substituted derivatives	Benzene and substituted derivatives	C14H16N2	212.131	5.758	880809-54-1	4719738	-	-	-	45983.9	47377.9	36147.6	22992.8	17373.4	18882.8	19911	23302.7	23933.9	46861.2	46296.4	40813.2	35285.2	32821.5	37988.8	38638.3	39105.8	46388.3	27479.3	31276.7	28409.8	48759.5	47652.8	47100.5	53637.5	50661.6	60366.6	47202.4	38719.7	44802	-
MEDP1665	T3_positive	Carnitine C3:0	FA	CAR	C10H19NO4	217.131	6.5766	17298-37-2	107738	HMDB0062514	-	C03017	17812.8	27035.5	18917.5	12052.5	12124.8	11138.1	11189.8	9137.5	13115.7	25728.1	17315.7	15117.3	12266.7	14650.3	14118	11974.8	10641.5	21714	11533.4	14782.6	12433.6	12435.8	15923.5	14123.9	48576.1	27378.3	19276.5	24364.4	13804.4	25423.5	-
MW0157301	T3_positive	Sumaresinol	Terpenoids	Triterpene	C30H48O4	472.355	7.4161	559-64-8	12443148	-	-	C17070	18196.8	16953.2	17712.6	11430.6	21548.5	25667.3	4442.17	18997.2	18496.6	17971.6	16669.6	16875.5	17071.7	14593.1	11253.2	12833.6	11709.4	13282	12049	12372.4	13036.3	15881.1	9962.63	13394.6	11642.8	8889.47	15494	12509.9	15241.5	12645.3	-
MEDN1479	T3_positive	N-Palmitoyl Taurine	Organic acids	Organic acids	C18H37NO4S	363.244	1.3175	83982-06-3	14504290	HMDB0240594	-	-	16.43	41.37	58.24	42.09	57.13	49.13	129.54	30.39	14.51	55.25	97.6	102.05	18.04	146.18	72.4	13.03	77.14	73.47	784.83	877.76	1190.76	137.88	95.43	96.65	104.35	160.44	369.03	942.77	1376.53	1427.78	-
MW0110998	T3_positive	Diethylenetriamine	Alcohol and amines	Amines	C4H13N3	103.111	0.7082	111-40-0	8111	HMDB0031413	-	-	3987.66	5558.87	4932.18	1139.74	521.85	1827.91	2155.87	3651.72	1534.13	2877.8	1741.64	4094.93	5522.97	4913.81	4980.36	4776.22	4216.83	4705.93	4236.28	3046.97	4892.15	5493.05	4752.08	3298.46	5888.52	5914.27	5549.37	4434.53	5029.99	3169.17	-
MW0001473	T3_positive	N-(9-Fluorenylmethoxycarbonyloxy)succinimide	Benzene and substituted derivatives	Benzene and substituted derivatives	C19H15NO5	337.095	1.3983	82911-69-1	134122	-	-	-	898.89	1842.12	1049.7	112.42	83.03	80.34	781.72	865.66	1231.1	141.6	218.12	264.23	1936.28	2335.69	2260.56	1381.06	1806.62	1978.21	3711.76	2875.85	1795.63	2624.05	1579.19	1401.94	2420.18	1198.32	1285.16	2885.01	2291.11	2584.12	-
MW0105751	T3_positive	Arg-Trp	Amino acids and derivatives	Amino acids and derivatives	C17H24N6O3	360.191	0.8449	25615-38-7	7009653	HMDB0028720	-	-	23497.1	32645.8	25481.8	506.24	2369.15	5594.34	15035	13026.3	22061.2	12936.3	13085.1	26141.5	25531.6	29426.5	47350.3	22028.8	30323.2	31106.8	36635.3	31467.9	30566.2	18460.7	15277.8	24129.2	18565.9	37011.5	40805.8	33477.8	24526.6	31038.5	-
MW0151243	T3_positive	Hydrocortisone cypionate	Others	Lactones	C29H42O6	486.298	4.8021	508-99-6	223253	-	-	C08176	435	1192.9	1864.22	1577.69	321.1	700.26	1198.55	547.75	994.67	1490.59	1118.77	1211.39	887.83	1013.01	739.59	1095.01	557.07	1063.95	2037.17	1964.18	2180.93	650.14	1640.43	2322.45	1555.72	1550.66	2199.01	1294.89	1282.8	1061.25	-
MW0121126	T3_positive	5-Aminoorotic acid	Organic acids	Organic acids	C5H5N3O4	171.028	0.6098	7164-43-4 | 6311-72-4	73018	-	-	-	6475.35	9681.01	10014.2	7462.81	8714.39	7491.16	8058.55	8349.24	8490.12	8590.13	8875.29	6579.8	2374.58	9763.81	8850.21	8367.98	10085.9	10701.4	10844.8	10576.7	12717.8	7969.47	8553.44	7514.11	12781.2	10762.1	8624.36	9478.7	9783.35	8999.26	-
MW0011180	T3_positive	(3beta,22E,24R)-23-Methylergosta-5,7,22-trien-3-ol	Alcohol and amines	Alcohols	C29H46O	410.355	8.5637	276864-97-2	131751955	HMDB0036312	-	-	391.38	894.34	891.03	542.13	2782.27	433.98	3839.34	1367.4	1190.22	1753.68	2398.37	2090.8	2647.96	2943.15	2176	1599.23	3391.53	1345.23	3490.37	5935.23	1041.04	3304.09	4233.4	5098.92	3407.8	7136.64	3771.47	4356.23	3228.58	2404.5	-
MW0114361	T3_positive	D-Ribulose 1,5-bisphosphate	Others	Saccharides	C5H12O11P2	309.986	0.674	24218-00-6 | 2002-28-0	123658	-	377	C01182	127126	128334	144648	99623.8	127744	122081	114565	104368	110067	226629	194236	169320	94836.8	45673.1	148687	32866	104786	99923.7	118571	111457	96793.1	86607.9	90555.7	97410.9	94005.6	121640	80023	104286	101603	107088	ko00030,ko00630,ko00710,ko01100,ko01110,ko01200
MEDP0296	T3_positive	4-Guanidinobutyric acid	Organic acids	Organic acids	C5H11N3O2	145.085	4.2057	463-00-3	500	HMDB0003464	6938	C01035	332.45	145.15	281.38	101.41	176.21	67.61	349.6	446.4	442.06	353.43	178.25	612.77	247.35	318.48	238.07	33.34	201.65	248.98	832.56	664.08	340.95	226.45	327.85	259.27	578.48	226.95	610.68	5183.01	4176.93	5960.69	ko00330,ko01100
MEDN0541	T3_positive	DL-3,4-Dihydroxyphenyl glycol	Benzene and substituted derivatives	Benzene and substituted derivatives	C8H10O4	170.058	1.2231	28822-73-3	5307	HMDB0000318	-	C05576	9342.78	8824.56	7792.68	7423.28	7434.16	7384.98	7157.03	6964.89	6332.06	8301.2	9025.02	7005.25	6900.65	6738.15	7174.14	7622.17	6397.72	7061.42	8250.27	7884.62	8699.73	8156.19	6323.13	6880.96	7151.27	6980.49	6107.3	6734.12	6657.45	7150.46	ko00350,ko01100
MW0006042	T3_positive	2-Hydroxy-6-pentadecylbenzoic acid	Benzene and substituted derivatives	Benzene and substituted derivatives	C22H36O3	348.266	4.2645	16611-84-0	167551	HMDB0029683	-	C10759	177958	167960	204881	160975	160381	244820	178914	197358	169814	171683	178860	159239	94529.5	156189	169797	160599	133396	142904	153955	144845	167319	162482	202709	151688	161286	150244	135468	193248	154473	151078	-
MW0016383	T3_positive	Capsicoside E1	Steroids	Steroid	C56H92O28	1212.58	5.605	109575-83-9	131752996	HMDB0040958	-	-	3029.65	5315.33	5354.03	9419.43	7229.77	6007.9	4520.4	4729.74	5745.23	3568.12	4035.51	3727.47	7076.28	12494.8	5756.71	4420.29	3985.42	1079.8	7708.58	8739.39	4757.19	5321.33	6693.46	5235.07	6206.06	2718.55	1836.94	5107.6	3606.95	3139.65	-
MW0132831	T3_positive	3-[(E)-1-[4-[2-(methylamino)ethoxy]phenyl]-2-phenylbut-1-enyl]phenol	Benzene and substituted derivatives	Benzene and substituted derivatives	C25H27NO2	373.204	2.9481	83647-33-0	3035880	HMDB0142480	-	-	6784.54	5653.05	6927.82	4534.01	3460.45	4300.66	6171.22	5479.38	6067.73	10852.1	12670	10204	7108.91	4146.91	2870.49	2912.15	4785.98	5201.99	4682.42	4868.86	4700.02	2220.66	5511.63	5035.49	4671.8	4234.07	4243.96	3936.4	4602.8	4433.39	-
MEDP1440	T3_positive	Carnitine C5:0(3-Methylbutyrylcarnitine)	FA	CAR	C12H23NO4	245.163	7.3172	31023-24-2	-	HMDB0000688	-	-	31081.8	42447.9	59894.6	54655.3	58118.3	54047.5	60585.8	57613.7	62799.1	50897.1	41873.8	42262	46956	40375.8	41311.4	24356.3	22520.9	41409.9	37626.8	37192.5	39701.3	33750.1	38329.1	39706.2	33452	30920.8	41342.8	35224.2	32385.3	30973.5	-
FDATN00665	T3_positive	Diacerein	Quinones	Anthraquinone	C19H12O8	368.053	2.2401	13739-02-1 | 112118-18-0	26248	-	44094	-	120.43	122.7	68.43	16.43	210.06	300.66	17.85	4.32	14.88	40.65	117.24	29.68	75.72	82.51	130.84	57.03	189.17	139.82	2856.13	3427.26	2820.61	153.36	149.18	108.55	53.68	39.35	9.49	107.07	269.7	160.51	-
MW0126152	T3_positive	Piperazine	Heterocyclic compounds	Heterocyclic compounds	C4H10N2	86.0844	0.7082	110-85-0	4837	HMDB0014730	-	C07973	3157.83	2508.79	3122.07	295.46	1170.24	610.72	1011.04	1131.53	1128.89	1264.34	1435.75	1892.31	3048.92	3003.32	2605.4	2862.95	1147.04	3190.95	709.39	1785.69	2977.78	2870.26	1565.55	2648.05	1356.35	3534.97	2664.96	3188.61	2731.52	1505.4	-
MW0110643	T3_positive	2-Furan-2-yl-ethylamine	Alcohol and amines	Amines	C6H9NO	111.068	0.8449	1121-46-6	1132863	-	-	-	8593.73	1366.62	9908.08	2874.78	24.46	4604.33	11467.4	10387.6	10445	6130.94	6434.92	7918.3	6466.91	5103.56	1918.49	7661.54	1990.82	4106.9	2566.66	3194.6	5720.21	1384.96	516.58	1978.26	7926.28	4803.65	6911.6	2402.42	5859.64	6173.88	-
MW0160003	T3_positive	Moexiprilat	Organic acids	Organic acids	C25H30N2O7	470.205	3.6348	103775-14-0	55331	-	-	-	6404.06	5314.05	6990.92	1552.64	2828.78	2382.62	4904.98	5150.39	4912.39	6445.19	5180.87	4403.43	4580.09	3737.48	4815.69	2205.68	3918.26	2780.43	3019	5652.11	5189.04	4030.12	4536.6	4156.65	5848.89	4920.34	4555.06	5931.6	5318.46	6060.1	-
MW0152000	T3_positive	Kanokoside C	Terpenoids	Terpene	C27H42O17	638.242	5.872	64703-87-3	46173907	HMDB0035305	-	C17430	1610.15	1993.94	1922.76	1306.63	862.56	1204.86	29.28	2711.66	3622.41	12794.5	10091.4	10973.6	5222.56	4605.48	6109.88	1072.07	2230.87	7091.31	1938.87	2451.58	2311.08	11900.1	12069.6	11383.3	16061.5	12392.2	15834.3	10646	12541.8	13342.9	-
MEDN1740	T3_positive	4-Methylhexanoic acid	Organic acids	Organic acids	C7H14O2	130.099	7.6135	1561-11-1	15271	-	4482	-	2025.36	767.66	948	241.8	631.99	422.39	194.45	160.67	291.85	1349.08	1808.59	1548.47	2270.22	1847.97	2282.78	1965.12	2128.65	2844.47	4454.93	3558.11	5353.8	7666.99	5984.5	6329.16	4041.72	2413.36	2789.44	1867.43	3987.85	1396.42	-
MW0013179	T3_positive	2,9-Bis(3-methyl-2E-pentenoyl)-2b,9a-dihydroxy-4Z,10(14)-oplopadien-3-one	Others	Lactones	C27H38O5	442.272	4.7419	237407-03-3	131751520	HMDB0034065	-	-	4322.44	3793.62	2666.32	3693.97	2912.42	3235.34	3919.71	3659.15	3961.13	3282.07	4456.09	3922.43	2726.14	3794.35	1241.55	3882.5	2354.13	4629.98	3547.3	3445.15	2819.75	2276.53	4067.92	3851.83	2929.44	1975.69	1492.43	3046.54	3929.18	3577.41	-
MEDN1492	T3_positive	(R)-mandelic Acid	Organic acids	Organic acids	C8H8O3	152.047	1.3764	611-71-2	11914	HMDB0062635	-	C01983	1005.59	889.51	192.9	243.89	2326.03	2655.24	1314.52	1055.28	2311.91	2583.74	917.92	18.79	1766.43	331.01	2195.83	1543.49	2451.96	2594.69	2343.88	1736.23	1515.28	521.67	251.72	1392.52	59.39	1497.73	1951.84	1860.89	1467.03	1964.58	-
MW0121400	T3_positive	5-cyanofuran-2-carboxylic Acid	Organic acids	Organic acids	C6H3NO3	137.011	0.6098	212197-74-5	10855516	-	-	-	11810.1	10967.8	12901.2	8608.79	6638.04	7382.52	6708.27	7537.38	4495.18	10997.4	12188	13427.4	9791.64	12607.9	9818.68	13290.9	9894.4	4236.16	13143.3	12365.9	14112.4	9318.64	11605.2	8685.06	12590.6	5800.33	9650.74	11195	9885.12	11237.6	-
MW0116958	T3_positive	2H-Benzo[d][1,2,3]triazol-5-amine	Benzene and substituted derivatives	Benzene and substituted derivatives	C6H6N4	134.059	0.6098	3325-11-9 | 503183-58-2	76844	-	-	-	6196.77	11394	10423	5452.99	6763.4	8179.62	8349.77	8226.53	9208.21	10509.2	3699.34	11477	7730.72	5831.75	11325.3	9857.5	13188.3	12749.6	12209.9	13102.3	14279.1	5629.69	4079.85	3389.51	9793.6	4069.92	3365.38	10710.1	13715.6	8690.88	-
MW0015890	T3_positive	Araloside S1	Steroids	Steroid	C61H100O23	1200.67	5.5404	256531-73-4	131751784	HMDB0035497	-	-	10184.5	4228.63	632.66	23716.7	19057.1	3935.76	18695.1	21013.6	15621.5	7668.78	1428.91	6124.61	9022.09	10705.4	7297.25	13873.3	13134.1	5514.37	24724.9	27326.1	20446.7	8340.15	10209.5	5128.94	10663.3	13374.1	7480.62	3905.29	11812.5	12056.6	-
MEDL00397	T3_positive	3-hydroxy-tetradecanoic acid	Organic acids	Organic acids	C14H28O3	244.204	4.1067	1961-72-4	91717750	HMDB0010731	-	-	20559	23756.6	25904.1	18158.5	13689.3	30121.3	22170.3	27998.1	22252.6	22969.1	20304.3	22292	19161.2	19840.3	27556.8	20227.5	19348.1	19303.1	22412.5	18340.8	23030.2	21246.1	25856	15504.6	19825.2	18335.7	13078.6	29012	18846.2	18868	-
MW0108414	T3_positive	R-1 Methanandamide Phosphate	Alcohol and amines	Amines	C23H40NO5P	441.264	3.38	649569-33-5	35026345	-	44887	-	32.31	535.79	37.74	26.37	31.26	3.39	7.24	17.69	23.26	24.56	24.47	9.33	6.57	215.49	36.84	90.66	319.07	227.68	4977.93	4513.48	5459.93	43.99	15.5	5.04	32.2	139.39	3.32	213.31	208.34	345.71	-
MW0106891	T3_positive	Glutamyl-aspartyl-glycine	Amino acids and derivatives	Amino acids and derivatives	C11H17N3O8	319.102	3.4584	75007-24-8	194641	-	21299	-	624.87	1535.71	161.6	1834.52	1582.06	1224.75	2535.02	1023.79	2394.98	711.18	1017.77	1328.93	1738.28	3574.86	2772.41	3572.01	3129.23	1991.82	1422.83	956.78	1527.22	2747.01	1248.27	2195.27	1764.38	1468.13	1250.48	661.89	1587.48	1692.53	-
MW0011662	T3_positive	11-Eicosenol	Alcohol and amines	Alcohols	C20H40O	296.308	7.5738	62442-62-0	9900830	HMDB0034933	-	-	4283.34	9842.61	3483.36	2955.26	2200.88	2577.58	4669.67	6488.3	1590.97	3578.2	2051.7	5049.85	1167.44	2400.95	4365.2	6799.93	1109.3	5107.52	6066.91	6512.58	899.16	2191.37	4415.95	3179.31	1344.03	2143.82	4114.48	1997.74	2908.75	941.36	-
MW0010847	T3_positive	(1a,5b,6a)-7-Protoilludene-1,5,6,14-tetrol 14-(2,4-dihydroxy-6-methylbenzoic acid)	Benzene and substituted derivatives	Benzene and substituted derivatives	C23H30O7	418.199	0.6098	189342-41-4	131751159	HMDB0031368	-	-	1479.39	679.15	1117.39	1678.74	2289.95	1488.93	1578.66	164.73	561.96	619.3	93.76	2104.88	2068.71	220.38	860.59	1088.74	588.6	612.44	81.31	444.5	1586.35	3937.34	2266.5	2895.81	2949.51	3857.06	1151.91	989.84	243.02	3026.44	-
MW0016167	T3_positive	Betavulgaroside I	Terpenoids	Triterpene Saponin	C47H70O20	954.446	5.6791	158511-55-8	85099121	HMDB0029357	-	-	1644.18	3332.15	1594.16	6183.91	6660.68	3347.06	8327.24	85.43	10041.6	1957.86	1748.9	1407.82	284.96	2082.7	3176.44	600.2	1123.21	1095.7	893.67	2499.08	1556.31	1880.89	8737.58	5111.09	432.05	6239.27	3178.71	1844.11	1436.87	679.06	-
MW0147252	T3_positive	Catharine	Alkaloids	Plumerane	C46H54N4O10	822.384	2.8694	1355-31-3	11953924	-	-	C09129	192950	174249	208239	137896	158281	142630	224671	224672	223113	170290	151093	156736	126859	139645	155543	143796	131547	142657	134171	133827	143184	110897	111915	126847	126538	138532	124400	133185	127239	136580	-
MW0111964	T3_positive	2,4,6-Trimethoxypyrimidine	Heterocyclic compounds	Heterocyclic compounds	C7H10N2O3	170.069	0.8061	13106-85-9	726938	-	-	-	6295.44	3460.54	7544.79	860.37	1931.51	2558.96	2017.57	586.83	2791.51	4658.24	6630.63	4300.59	5505.29	4235.33	7407.8	6376.88	3672.98	4281.05	2816.34	5417.01	5273.4	6427.7	7537.61	3943.41	6617.55	7574.07	4024.8	4523.2	5027.1	4296.26	-
MW0013827	T3_positive	3,4-Dimethyl-5-pentyl-2-furanpentadecanoic acid	Organic acids	Organic acids	C26H46O3	406.345	5.758	116627-42-0	131819622	HMDB0112081	-	-	5175.54	5342.73	5920.35	2913.28	2177.15	1726.35	3922.26	3071.42	3143.86	7930.33	4588.46	4426.19	2543.21	1557.63	2547.54	2227.95	682.14	3149.67	1894.46	2508.89	1990.4	4478.49	4562.19	3170.68	6352.27	5068.29	5488.52	4725.25	5483.44	4007.39	-
ZINC5513983	T3_positive	Butanedioic acid, monobutyl ester	Organic acids	Organic acids	C8H14O4	174.089	7.3964	5150-93-6	78829	-	-	-	29120.1	17501.9	29609.6	19803.9	30245.2	30564.7	26765.3	30019.8	27212.7	24392.9	26019.7	27123.2	27883.3	26135	27475.4	25356.3	26317.3	8829.85	24386.9	24069.8	24198.3	26711.3	25206.6	24464.1	8387.16	27601.9	25802.3	25312.1	23276.4	23812.4	-
MW0155665	T3_positive	(2S)-4-[(E)-2-(carboxymethylamino)vinyl]-2,3-dihydropyridine-2,6-dicarboxylic acid	Organic acids	Organic acids	C11H12N2O6	268.07	4.9999	135545-99-2	135809744	-	-	C08566	2568.12	6017.85	5154.94	350.1	433.63	62.89	3088.18	4129.37	2397.25	5014.29	3283.35	3706.65	4785.97	4082.04	3410.88	3253.27	4425.2	2290.02	4317.37	3493.71	2774.95	3969.85	3734.73	3518.48	2125.35	2002.4	4387.49	2881.81	3579.85	4317.7	-
MEDP1646	T3_positive	Bis(3-aminopropyl)amine	Alcohol and amines	Amines	C6H17N3	131.142	0.7279	56-18-8	5942	HMDB0011634	-	C03375	8584.49	9341.34	8597.27	910.7	3787.77	2446.36	4829.63	1285.67	2945.4	8515.01	5804.14	7568.52	11117	8221.67	11358.2	9827.62	8960.93	7773.74	9206.53	10107.8	9533.13	7240.54	8504.16	9843.34	10449.2	9391.02	4184.13	10188.6	9371.51	9869.71	ko00330,ko01100
MW0119095	T3_positive	3-(6-Amino-9h-purin-9-yl)propanoic acid	Organic acids	Organic acids	C8H9N5O2	207.076	1.3371	4244-47-7	255450	HMDB0029939	-	-	73.59	14.91	72.25	61.76	69.46	16.02	26.75	60.62	63.37	73.79	56.61	71.56	104.44	72.92	68.79	160.48	201.68	173.52	2651.09	886.78	1808.88	111.04	345.45	187.18	183.74	252.99	163.02	1654.12	1307.01	1715.38	-
MW0118215	T3_positive	2-Amino-4-(4-methoxy-phenyl)-6-phenyl-nicotinonitrile	Heterocyclic compounds	Heterocyclic compounds	C19H15N3O	301.122	1.2186	38477-51-9	743247	-	-	-	413.82	1926.1	668.94	294.16	464.83	383.78	2463.44	1815.74	2051.99	63.59	227.5	1152.99	1759.4	770.59	1859.8	190.69	514.19	469.72	23.9	298.39	207.23	597.22	278.3	514.73	339.9	138.93	512.8	878.85	359.32	691.61	-
MW0141133	T3_positive	1,2-Epoxybutane	Heterocyclic compounds	Heterocyclic compounds	C4H8O	72.0575	1.2389	106-88-7 | 24969-07-1	7834	-	-	C19237	6889.91	6736.46	7220.82	3932.33	4128.36	4657.2	4350.7	4543.51	3826.1	9239.75	8386.21	7601.8	6879.87	5206.29	6598.09	7413.75	6923.71	5742.44	5540.48	5922.56	7079.84	5829.62	5294.38	5015.64	5509.56	6034.5	5024.76	7092.9	5052.57	6020.57	-
MW0145502	T3_positive	Arg-Ser-Ser	Amino acids and derivatives	Amino acids and derivatives	C12H24N6O6	348.176	3.3212	-	145453941	-	17369	-	85594.5	16394.7	100544	81503.8	93294.7	44834	58632.7	42986.8	81548.2	85800	66401.7	63108.8	50353.6	63784.1	41955.3	54786.4	40214.5	59897.9	49601.9	62320.7	43521.1	42258.5	81079.3	50794.2	35257.7	37018	67949	37154.5	52995.6	54423.7	-
MW0150836	T3_positive	His-Arg-Lys-Glu	Amino acids and derivatives	Amino acids and derivatives	C23H40N10O7	568.308	4.5021	-	-	-	157242	-	17993.2	8291.34	12919.9	24084.9	34635.6	19363.8	11911.7	19424.8	24944.1	9872.35	33675.6	29258.6	27291.4	18621.6	24240.5	14920.6	23698.1	32768.1	19829.4	27393.6	13277.2	19373.5	25159.5	14662.3	17041.6	12687.4	19420.5	10564.7	17755.5	18879.9	-
MW0145246	T3_positive	Arg-Ala-Gln-Lys	Amino acids and derivatives	Amino acids and derivatives	C20H39N9O6	501.302	6.7893	-	-	-	215747	-	40436.2	31176.7	43543.5	44106.8	45453.7	42708.8	46226.1	43962.6	37247.6	42710.2	49200.3	33232.1	44763.9	40096.6	40630.2	33761.3	38584.4	37643.9	30795.5	44407.9	42128.1	42383.9	43984.4	30850.3	43040.3	33012.4	29618.9	34822.1	34092	30701	-
MW0159018	T3_positive	Val-His-Asp	Amino acids and derivatives	Amino acids and derivatives	C15H23N5O6	369.165	3.5957	-	145458931	-	22366	-	27.36	16.41	77.66	22.94	30.85	73.81	58.21	20.03	120.66	101.26	78.74	90.22	27.85	130.15	80.3	67.16	188.18	46.19	1420.86	890.01	1458.54	44.26	38.04	16.23	163.53	283.63	64.38	1988.53	1859.71	1981.81	-
MW0110199	T3_positive	Tyr-Glu-Lys	Amino acids and derivatives	Amino acids and derivatives	C20H30N4O7	438.211	2.3384	-	11575767	-	19917	-	1.2192e+06	1.25139e+06	1.33697e+06	143117	136993	132864	879181	877914	910230	1.31712e+06	1.16268e+06	1.16875e+06	1.04422e+06	1.12378e+06	1.08131e+06	1.00633e+06	908678	1.09681e+06	980849	996439	952180	1.071e+06	981687	953824	1.07814e+06	968713	999974	1.04768e+06	963436	1.00533e+06	-
MW0155109	T3_positive	Phe-Asn-Leu	Amino acids and derivatives	Amino acids and derivatives	C19H28N4O5	392.206	3.5957	-	145457150	-	21956	-	95191.3	50128.5	98632.3	74012.2	112716	59818.5	57586.8	51745.9	71195.8	71388.6	76831.9	61712.4	57812.9	59124.3	47746.9	53642.7	43059.7	69352.9	57591.3	62805.7	50995.7	43595.8	77290.3	62407.2	39843.9	36126.9	71306.2	42755.3	61301.4	66089.3	-
MW0151134	T3_positive	His-Tyr-Phe	Amino acids and derivatives	Amino acids and derivatives	C24H27N5O5	465.201	4.0471	-	145456012	-	19279	-	3183.03	230.09	613.69	14385.7	12930.1	11862.3	4222.54	6587.74	2110.17	295.45	664.94	700.06	2385.13	945.01	725.72	1556.16	737.76	237.98	699.3	38.43	540.26	20.92	1421.84	1077.92	423	869.86	778.24	537.73	707.15	753.5	-
MW0145452	T3_positive	Arg-Met-Met	Amino acids and derivatives	Amino acids and derivatives	C16H32N6O4S2	436.193	6.5752	-	145453897	-	20926	-	76359.6	95530.1	79242.4	70120.6	40525.8	39072.3	62713.3	35110.4	40419.5	92151.2	67129.3	59374.8	55059.2	52991.3	57904.3	32660.6	66738.9	87149.3	52440.9	72054	60360.6	66283.9	81009.4	62136.3	164866	91623.6	96717.8	95754.1	67723.6	88169.5	-
MW0150007	T3_positive	Glu-Gly-Asn-Ile-Asp	Amino acids and derivatives	Amino acids and derivatives	C21H34N6O11	546.229	3.5317	-	-	-	264486	-	50145.9	57196.3	59451.6	5844.21	5898.12	3964.86	29178	33853.5	30177.2	54447.5	52263.8	51899.7	43007.5	44538.1	25426.6	37227	40292.9	40660.7	34252.9	34411.6	33379.5	39931.1	43388.3	39006.6	35970.6	38330.3	32933.1	32894.4	33756.5	31768	-
MW0145529	T3_positive	Arg-Trp-His	Amino acids and derivatives	Amino acids and derivatives	C23H31N9O4	497.25	4.4225	-	145453965	-	16219	-	1.25849e+06	1.16969e+06	1.20584e+06	927384	890407	906303	1.16729e+06	1.153e+06	1.101e+06	1.20145e+06	1.03563e+06	1.07114e+06	1.14473e+06	1.13425e+06	1.20176e+06	1.13296e+06	1.09429e+06	1.06401e+06	1.56246e+06	1.51955e+06	1.58974e+06	1.0103e+06	947943	962282	1.00735e+06	982729	938825	1.17257e+06	1.12506e+06	1.23446e+06	-
MW0158129	T3_positive	Trp-Gln-Gln-Asp-Glu	Amino acids and derivatives	Amino acids and derivatives	C30H40N8O12	704.277	2.9089	-	-	-	264551	-	1.24165e+06	1.17243e+06	1.32551e+06	84802.5	85903.7	81841.8	611530	630412	632590	1.24916e+06	1.10339e+06	1.14125e+06	948277	1.05183e+06	1.0318e+06	1.08462e+06	1.06865e+06	1.08092e+06	850207	847982	908574	1.03735e+06	985848	1.02476e+06	1.07742e+06	1.08263e+06	993096	960224	922393	907404	-
MW0158350	T3_positive	Tyr-Ala-Asp-Lys	Amino acids and derivatives	Amino acids and derivatives	C22H33N5O8	495.233	3.5172	-	-	-	255527	-	67771.9	69573.3	70825.7	50179.1	49427.2	51029	61250.2	63833.4	60221.1	63446.6	57258.1	56989.5	58065.4	58511.1	33570.7	58548.6	58375.2	62054.3	60838.8	58111.4	65678.8	59051.1	56609	59167.4	63078.5	59432.1	49326.2	56962.2	59616.2	61122.5	-
MW0144651	T3_positive	Ala-Leu-Val-Lys-Ala	Amino acids and derivatives	Amino acids and derivatives	C23H44N6O6	500.332	6.5734	-	-	-	264500	-	1069.44	2907.73	6563	1899.83	7702.11	7010.67	7144.29	4990.17	5190.62	6325.2	5591.09	5586.72	5090.99	2838.02	4197.6	4862.03	5943.68	7081.9	4141.32	4450.14	3463.29	2836.01	5307.96	6943.47	4900.97	4293.47	3310.02	4377.54	2825.31	6443.03	-
MW0157594	T3_positive	Thr-Asp-Trp	Amino acids and derivatives	Amino acids and derivatives	C19H24N4O7	420.164	2.2598	-	145457999	-	19882	-	20531.2	19439.5	19096	25224.8	26199.3	33336.3	20030.7	18847.5	19434.2	22222.6	17082.7	7150.94	15506.5	22003	21143	15723.6	12744.4	14996.3	17107	19812.1	16883.6	13181.4	13784.2	16107.2	16774.1	33457.8	15181.3	16283.4	16420.9	16306.7	-
MW0144707	T3_positive	Ala-Pro-Arg-Lys-Lys	Amino acids and derivatives	Amino acids and derivatives	C26H50N10O6	598.391	4.7821	-	-	-	264525	-	244520	214465	245431	170034	173549	191435	225411	208168	198842	215761	238358	237192	185818	190001	202710	191583	171010	206261	188331	166454	157357	229728	198304	225633	204088	206149	184012	224194	203946	195911	-
MW0155368	T3_positive	Phe-Trp-Gly	Amino acids and derivatives	Amino acids and derivatives	C22H24N4O4	408.18	3.5957	-	44611826	-	19745	-	10996.4	7069.81	13126.7	9331.14	15584	6051.61	8065.12	7227.95	10372.5	7515.19	7387.25	6986.37	6222.99	7289.52	4186.8	6974.55	5418.31	8090.82	6613.78	7568.49	4935.13	5108.3	9931.27	7599.27	5121.49	5363.38	8345.47	4688.98	7597.49	2252.41	-
MW0154297	T3_positive	Nap-Tyr-OH	Amino acids and derivatives	Amino acids and derivatives	C27H22N2O7	486.143	1.9462	-	-	-	65177	-	20762.3	22000.3	32317.3	4895.61	6234.16	6916.47	17159.3	15958.1	8186.98	18950	21431.5	11844.5	16607.9	9810.41	16080.8	22311.7	14897.6	12959.6	10950	7743.11	16975.6	21803.8	17119	12815.4	15450.6	15024.9	14106.2	19152.9	15123	24026.4	-
MW0150138	T3_positive	Glu-Ser-Gln-Arg-Gln	Amino acids and derivatives	Amino acids and derivatives	C24H42N10O11	646.303	3.3996	-	-	-	264535	-	27234.9	23189.2	29155.6	22192.1	19801.4	20833.4	29582.5	33697.8	28876.9	23102.1	19441.5	21009	19299.1	22848.4	18312.5	18019.8	17995.3	22400	16294.4	15641.6	19066.5	15125.5	17216.4	19532	18064	13579.1	13881.4	13437.1	13487.7	15179.8	-
MW0011789	T3_positive	1-(1Z-hexadecenyl)-sn-glycero-3-phosphocholine	GP	PC	C24H50NO6P	479.338	8.8105	-	10917802	HMDB0010407	-	-	7119.01	7859.45	7115.74	2774.29	2125.42	1166.5	3778.2	3697.23	10423.7	13046.6	15950.9	12634.8	11566.1	11756.3	13376.3	17128.2	14256.3	12229.5	13409.2	12949.4	6525.67	9227.27	8227.74	11297.3	12144.6	13467.4	15732.5	13109.2	18486.3	13989	-
MW0109124	T3_positive	Phe-Phe-Arg	Amino acids and derivatives	Amino acids and derivatives	C24H32N6O4	468.248	4.3434	-	11476899	-	21824	-	664099	643294	647787	528778	524048	523627	679632	643783	654483	654951	576190	547857	590418	567936	611716	590158	596733	562128	611598	633822	658422	498073	543540	533847	501516	494302	485269	552213	552991	533477	-
MW0145654	T3_positive	Asn-Ala-Asp-Ser-Ser	Amino acids and derivatives	Amino acids and derivatives	C17H28N6O11	492.182	3.6348	-	-	-	264504	-	1338.95	2968.48	3186.54	1453.3	864.61	154.72	1696.82	2193.59	1831.45	2954.37	1855.46	1787.3	1159.39	1243.01	1035.73	1851.66	2006.18	1791.96	1838.9	1191.59	1552.97	1225.82	2287.56	1821.71	2298.54	1168.88	1605.15	962.89	2102.34	1694.33	-
MW0156023	T3_positive	Pro-Tyr-Ala-Tyr-Asp	Amino acids and derivatives	Amino acids and derivatives	C30H37N5O10	627.254	4.7821	-	-	-	264677	-	13269.7	8680.41	8304.75	9366.52	7758.23	8866.71	8042.43	6942.08	7234.77	7190.71	8940.82	9664.96	6650.06	11933	5790.43	6517.4	7719.15	6946.19	6920.72	8179.18	6663.64	8932.23	7125.28	2577.12	8812.93	6795.98	6485.72	5463.62	8566.77	7883.92	-
MW0158237	T3_positive	Trp-Ser-Asp	Amino acids and derivatives	Amino acids and derivatives	C18H22N4O7	406.149	1.887	-	145458482	-	18287	-	5210.86	6481.29	7147.96	5779.15	5291.78	4568.4	5558.09	5200.65	2626.65	3662.11	2508.22	5188.85	4824.07	6744.05	5820.02	3605.95	2662.09	4703.81	2893.41	2763.23	2637.3	3796.7	4320.12	4884.28	6159.66	5688.53	6406.27	6042.98	3383.23	3917.63	-
MW0111242	T3_positive	N-(2-Hydroxyethyl)hexadec-9-enamide	Alcohol and amines	Amines	C18H35NO2	297.267	6.0375	-	54428293	HMDB0013648	46564	-	62427.9	52902.6	51228.8	42013.1	35434.5	34113.6	38456.3	38495.8	41400.3	68210.3	56760	52599.8	39949.6	41695.3	38035.7	34975.2	35490.3	56483.8	34892.9	33313.8	33176.5	37205.7	41564	38983	47088.4	44362	45078.7	45895.5	47092.9	45040.4	-
MW0145773	T3_positive	Asn-His-Lys-Asp	Amino acids and derivatives	Amino acids and derivatives	C20H32N8O8	512.234	2.0342	-	-	-	194041	-	7530.99	7687.88	7710.47	157.72	936.05	600.04	2724.61	3724.91	3942.1	7185.58	6568.4	7314.69	7030.03	6418.84	7534.87	6137.92	2140.75	8206.93	5996.65	6919.32	7584.3	6654.83	6330.57	6499.13	8232.36	6838.43	5235.91	3810.95	6292.57	5130.1	-
MW0150496	T3_positive	Gly-Thr-Phe-Thr-Asp	Amino acids and derivatives	Amino acids and derivatives	C23H33N5O10	539.223	3.7327	-	-	-	264122	-	8765.84	10319	10127.3	932.17	1080.58	2775.47	9322.6	9749.89	8882.95	10255.4	7403.27	7821.11	7720.83	8416.91	8224.86	11962	8918.23	10925.3	16894.5	18048.8	18249.6	9285.74	8899.61	8767.67	10822.3	12333.3	11054.1	17269.9	16118.2	13153.4	-
MW0110194	T3_positive	Tyr-Gln-Arg	Amino acids and derivatives	Amino acids and derivatives	C20H31N7O6	465.234	3.4435	-	145458615	-	23032	-	44728	40051.5	44692.4	19816.9	16032.4	23481.3	35603	32840.5	40710.7	38734	37554.7	35495.9	36687.1	37057.7	9270.06	30309.4	34636.4	36210.8	37613.4	35299.4	39333	36360.5	36020.7	36891.6	34171.4	33683.9	30333.5	33492.4	34554.3	34074	-
MW0108175	T3_positive	Met-Thr-Arg	Amino acids and derivatives	Amino acids and derivatives	C15H30N6O5S1	406.2	3.1639	-	16752615	-	23316	-	692703	628162	702750	45327.2	45246.3	43458.5	403031	412999	399049	640752	584679	527365	540545	520725	534513	508782	531942	247002	530789	509938	474316	481224	460522	489253	493644	473986	456747	450124	456404	469348	-
MW0110180	T3_positive	Tumonoic acid I	Organic acids	Organic acids	C27H47NO7	497.335	8.7714	-	25058102	-	65437	-	25117	21983.1	22272.5	35252.5	39846.2	31815.7	32729.7	33669.7	33513.5	29323.1	27714.7	28542.2	31239.9	29388.7	26807	28285.2	24019.5	33490.7	36134.5	29609.1	32006.2	32784	32936.4	28393.9	29198.4	25329.3	29463.5	28497.2	28493.4	28980.4	-
MW0150310	T3_positive	Gly-Arg-Val	Amino acids and derivatives	Amino acids and derivatives	C13H26N6O4	330.202	5.1995	-	10268419	-	19768	-	3255.95	2981.28	2671.4	3051.24	2671.86	3588.67	3282.31	1927.46	3627.88	2852.76	2699.41	3459.99	3732.33	2625.93	4186.73	3933.62	2962.58	4221.71	2887.94	4107.36	3024.63	2162.56	2218.82	3689.48	2595.38	2603.01	3018.56	2065.08	2716.05	2852.69	-
MW0150524	T3_positive	Gly-Tyr-Tyr-Ser-Lys	Amino acids and derivatives	Amino acids and derivatives	C29H40N6O9	616.286	3.3015	-	-	-	264188	-	71215.3	67786.5	58765.3	51277.1	43092.3	48240	67737.9	70919.7	80151.8	54367.7	44037.9	48196.1	43991.3	46415.2	43283	44848.5	39210.3	44843.8	34456.4	34473.3	42296.7	38095.2	44768	36551.2	36177.2	42323.8	38672.7	42293.9	32761.9	30098.6	-
MW0159171	T3_positive	Val-Thr-Arg-Arg	Amino acids and derivatives	Amino acids and derivatives	C21H42N10O6	530.329	4.9007	-	-	-	246173	-	9401.17	7618.81	7417.45	3019.37	10253.5	6365.34	7067.78	6868.29	3677.65	6421.16	7658.15	3415.29	7977.05	9733.24	4994.67	9021.7	4549.65	6076.76	7379.18	8842.73	2167.47	6103.43	7055.01	8212.84	4553.06	7301.58	5825.26	7113.96	2145.28	7714.18	-
MW0149628	T3_positive	Gln-Arg-Tyr	Amino acids and derivatives	Amino acids and derivatives	C20H31N7O6	465.234	4.1858	-	145454976	-	20354	-	44059	45150.6	42769	40092.9	35841.3	37928.2	37082.2	39427.6	35666.3	41114.9	36012.3	33088.9	52984.7	36134.6	37128.2	35332.5	35684	35712.5	38034.5	36484.9	37438.6	31713.3	33484.4	32751.4	35723.6	37719.8	35445.9	35906.4	36025.6	35363.2	-
MW0110212	T3_positive	Tyr-Met-Arg	Amino acids and derivatives	Amino acids and derivatives	C20H32N6O5S1	468.216	2.496	-	145458716	-	23272	-	8029.09	8399.09	10107.1	6747.3	6525.06	7344.77	10853.9	11999.5	12771.4	16527.9	12014	12437.4	9508.38	10610.8	10849.2	13241.7	13144.8	14970.9	23914.5	22760.3	23994.2	7475.78	8317.62	6425.55	19766.5	20874.8	20345.3	40967.1	41278.8	41988.7	-
MW0144745	T3_positive	Ala-Thr-His	Amino acids and derivatives	Amino acids and derivatives	C13H21N5O5	327.154	3.4584	-	145453678	-	23246	-	1616.06	505.66	1617.13	1564.05	1206.8	1417.17	1450.47	1187.79	658.44	1258.67	760.1	2010.8	1811.27	2003.35	1278.38	1750.99	1839.83	1575.83	866.52	1325.39	96.57	1783.97	1213.23	785.78	1266.51	900.29	241.74	1974.34	1298.76	88.62	-
MW0158655	T3_positive	Tyr-Tyr-Thr-Glu-Phe	Amino acids and derivatives	Amino acids and derivatives	C36H43N5O11	721.296	2.9875	-	-	-	264077	-	2451.32	5800.37	6197.03	990.69	705.45	513.04	2258.37	3358.86	3289.98	4201.72	6374.92	5508.24	1175.79	4440.54	5249.85	4137.2	3692.94	5882.91	3951	3334.98	4469.56	3819.34	1609.99	4107.1	4707.57	5068.61	3357.37	1792.65	2307.89	3165.83	-
MW0153665	T3_positive	Met-Ser-Phe-Thr-Phe	Amino acids and derivatives	Amino acids and derivatives	C30H41N5O8S	631.268	3.0267	-	-	-	264509	-	3191.79	541.44	171.6	7536.1	6755.71	7280.27	5752.01	3094.24	4361.92	179.49	67.97	703.38	728	720.12	353.63	180.8	355.61	63.89	37.22	946.18	41.29	582.53	164.31	456.81	98.68	519.33	304.78	236.99	458.67	367.49	-
MW0159068	T3_positive	Val-Leu-Leu-Ser-Cys	Amino acids and derivatives	Amino acids and derivatives	C23H43N5O7S	533.288	6.0971	-	-	-	264586	-	16635	14852.9	18437.1	24361.8	22867	10562.5	17286.8	23793.9	18140.6	20593.3	15880.2	14499.6	10803.3	7102.17	7966.8	3728.19	4910.61	8417.55	4940.38	5360.7	2172.22	10404.8	10454.1	8540.79	11471.2	12659.2	10380.9	7276.66	9774.16	7565.83	-
MW0158096	T3_positive	Trp-Arg-His	Amino acids and derivatives	Amino acids and derivatives	C23H31N9O4	497.25	2.8694	-	145458276	-	18928	-	16015	17650.5	13890.5	15410.5	13807.3	14421.5	22040.8	20608	23527.7	16208.1	14718.5	18837	12731.5	11219.3	12629.1	19303.9	10717.7	22287.5	12795.7	10878.9	13007.2	11592.8	11165.3	7562.75	12610.7	16181.2	9506.3	12536.3	10054.9	11919.7	-
MW0106828	T3_positive	Gln-Tyr-Lys	Amino acids and derivatives	Amino acids and derivatives	C20H31N5O6	437.227	4.2451	-	145455258	-	18989	-	4.56081e+06	4.44405e+06	4.61188e+06	4.31975e+06	4.67211e+06	4.46323e+06	5.05445e+06	5.5466e+06	4.9588e+06	5.00573e+06	4.26307e+06	3.92127e+06	4.52802e+06	4.53952e+06	4.64684e+06	4.2496e+06	4.7136e+06	4.26413e+06	4.34429e+06	4.30925e+06	4.40123e+06	3.80066e+06	4.02145e+06	3.87326e+06	3.78016e+06	3.80185e+06	3.54233e+06	4.04701e+06	4.03714e+06	3.89958e+06	-
MW0141815	T3_positive	1-O-Palmitoyl-2-O-acetyl-sn-glycero-3-phosphorylcholine	GP	PC	C26H52NO8P	537.343	8.7714	-	-	-	43419	-	16776.4	15482.2	13125.1	18845.7	22919.5	20560.9	21963.2	21627.1	20029.6	21373.9	18535.3	13163.4	18309	18451.1	12347.8	17849.4	14868.8	16508.5	18457.1	19680.3	18583.2	12220	19093.2	19670.9	15411.6	16163.7	16020.1	17525	14676.4	18991.2	-
MW0144519	T3_positive	Ala-Asp-Ser-Glu	Amino acids and derivatives	Amino acids and derivatives	C15H24N4O10	420.149	2.2205	-	-	-	104583	-	3997.04	1765.35	2335.39	1155.62	1337.03	1572.33	3172.04	3039.54	3002.29	3932.91	3257.57	2146.48	1729.77	1134.91	2783.55	1909.14	2438.13	1990.95	557.69	2171.94	2502.61	2158.26	2050.39	399.03	3556.53	4425.86	1273.73	410.08	3357.48	1832.31	-
MW0153174	T3_positive	Lys-Tyr-Gln	Amino acids and derivatives	Amino acids and derivatives	C20H31N5O6	437.227	8.7616	-	145456805	-	20216	-	12718	6981.97	7296.54	5105.2	3104.42	5564.25	14378.6	9945.85	10933.5	6196.86	9425.98	2526.27	5514.87	7177.47	6347.9	5235.95	4302.69	11306.1	3389.42	13466.4	2738.16	6581.19	8529.96	11278.3	6508.99	3353.07	3442.53	10548.3	10564.6	8714.32	-
MW0149647	T3_positive	Gln-Asp-Gly-Asp-Leu	Amino acids and derivatives	Amino acids and derivatives	C21H34N6O11	546.229	3.2818	-	-	-	264749	-	136977	77754.4	144777	3377.02	4445.34	4624.98	39492.1	38306.6	38099.5	141546	74635.9	123965	66407.3	69295.8	122289	104078	63946.9	66546.4	62792	60099.7	73215.6	108696	64964.4	109634	100597	62939.2	60953.1	61177.4	54950.3	92080	-
MW0145281	T3_positive	Arg-Asn-Phe	Amino acids and derivatives	Amino acids and derivatives	C19H29N7O5	435.223	4.5811	-	-	-	18855	-	17542.3	9874.99	9791.5	5976.59	13763.2	4558.71	4756.22	16597.1	8085.61	8202.72	6683.02	8045.93	7744.09	6713.36	6985.38	7272.67	5114.26	8676.12	7533.06	10974	7560.03	6689.53	5642.98	9632.51	6704.17	3532.99	5928.98	4978.02	9160.04	5588.91	-
MW0145509	T3_positive	Arg-Thr-Ala-Arg	Amino acids and derivatives	Amino acids and derivatives	C19H38N10O6	502.298	4.3038	-	-	-	221893	-	1.25341e+06	542548	1.10383e+06	832937	1.39917e+06	665280	650949	509007	786203	780053	956991	787582	716182	564869	411702	535979	518312	946066	658860	698013	493173	561825	918548	705760	394652	442877	1.08996e+06	448176	690357	913168	-
MW0054380	T3_positive	Ethyl alpha-linolenate	Lipids	Free fatty acids	C20H34O2	306.256	6.7503	-	5367460	HMDB0302158	-	-	161523	137580	143855	129529	159602	77812	154697	73685	90985.1	166035	175189	173271	132292	117781	131274	87226	129786	91025.9	53953.4	101225	95332	266553	150357	109310	99655.8	114084	174355	116189	103237	119118	-
MW0150952	T3_positive	His-His-Ala-Ala-Tyr	Amino acids and derivatives	Amino acids and derivatives	C27H35N9O7	597.266	3.066	-	-	-	264388	-	3585.01	5670.42	5625.95	4350.57	2869.11	4270.36	4150.82	5966.84	5840.04	6119.45	6132.96	6155.79	2763.02	5786.3	4087.51	4163.12	2946.07	4512.93	5578.45	9532.62	3398.73	4864.37	5029.9	4099.7	2827.18	4356.71	3854.01	4863.21	5640.71	3846	-
MW0108170	T3_positive	Met-Phe-Arg	Amino acids and derivatives	Amino acids and derivatives	C20H32N6O4S1	452.221	4.3434	-	11597630	-	18659	-	21595.8	19221.4	20609.4	62842.5	26223.5	29131.3	27384.4	27068	24214	19329	16204.2	15672.4	19560.7	16389.2	22211	14416.7	19175.3	17344.2	19019.2	16832.7	17140	18509.8	19990.6	11359.1	13489.1	18743.4	16441.8	11498.5	16088.5	15346.5	-
MW0157872	T3_positive	Thr-Val-Thr-Phe-Tyr	Amino acids and derivatives	Amino acids and derivatives	C31H43N5O9	629.306	3.3996	-	-	-	264652	-	701119	679940	769836	541376	517582	517913	813148	872917	824004	660024	597190	586325	538129	546827	523088	531412	522554	596381	509753	533896	565129	482611	484351	488871	513124	494190	443738	514612	501144	545280	-
MW0154729	T3_positive	Oleoyl Ethanolamide-d4	Lipids	Free fatty acids	C20H35D4NO2	329.323	6.3558	-	312636340	-	96544	-	450294	522821	557549	484641	418643	478462	537544	476628	462481	531119	478176	508075	397208	371966	447497	352699	421355	356119	547927	456056	383205	841972	503519	632015	635386	604696	511802	602048	503611	385662	-
MW0105789	T3_positive	Asn-Phe-Arg	Amino acids and derivatives	Amino acids and derivatives	C19H29N7O5	435.223	4.1067	-	145454217	-	18923	-	186498	189489	192026	167958	164164	173321	186971	189188	183449	180926	159360	146430	161732	159271	160059	164391	165382	169898	171469	164394	170356	142640	150073	151352	159914	153625	143658	157245	155594	154475	-
MW0151313	T3_positive	Ile-Ala-Leu-Arg	Amino acids and derivatives	Amino acids and derivatives	C21H41N7O5	471.317	4.9552	-	-	-	159673	-	15293.5	11463.8	18911.3	21678.2	21507.4	23318.7	12969.2	19530.8	14404.1	20190.9	17478.6	19149.1	18792.7	16197.9	15830.5	19670.6	18008.6	21326.3	11793.2	13475.3	15855.6	16527.5	14527.5	16714.7	16925.2	22687.2	17337.7	23468	20611.2	7200.8	-
MW0108732	T3_positive	N-Pentadecylcyclohexanecarboxamide	Alcohol and amines	Amines	C22H43NO	337.334	8.2611	-	44398718	-	-	-	535674	962294	1.15979e+06	925438	608818	496748	310741	534597	552216	601099	579241	457253	638175	518312	373354	432731	781321	337142	518463	507543	472545	426208	512311	592255	371975	262770	433034	373198	571945	312264	-
MW0145466	T3_positive	Arg-Phe-Met	Amino acids and derivatives	Amino acids and derivatives	C20H32N6O4S1	452.221	2.4762	-	145453911	-	18674	-	77835.7	79030.9	88922	8546.15	8077.5	8217.26	55249.4	54364.6	62024.5	79903.2	71839.3	74131.6	63397.6	68175.9	67014	72759.2	69571.6	74889.6	68333.8	69976.4	71131.6	70952.4	63342.8	64122.1	69066.8	68140.9	62193.5	66492.6	61541.4	63112.7	-
MW0138670	T3_positive	kaempferol 7-O-glucoside	Flavonoids	Flavonols	C21H20O11	448.101	4.1658	-	10095180	HMDB0303599	-	-	51615.4	53597	52686.5	35851.1	34010.8	33983	45517.1	47191.9	43989.2	62643.5	48294.5	44594.8	53991.2	43495	40690	25102.3	25890.5	22105.6	11783.2	14548.1	16448.6	38784.3	41625	42147.3	22137.8	21693.3	26390.8	16764.9	13988.3	15025.5	-
MW0144594	T3_positive	Ala-His-Leu-Asp	Amino acids and derivatives	Amino acids and derivatives	C19H30N6O7	454.218	3.89	-	-	-	106062	-	31927.3	13641.1	3705.13	146489	152591	192624	84769.3	93036.6	62206.1	1659.48	920.66	25061.8	33550.9	35659.4	39411.7	23988.3	20986.5	3017.7	214.82	5085.21	18180.5	26814.5	27341	26529.7	1755.62	5157.55	1691.48	3940.18	3384.6	2697.87	-
MW0158454	T3_positive	Tyr-Glu-Cys	Amino acids and derivatives	Amino acids and derivatives	C17H23N3O7S1	413.126	1.8279	-	145458632	-	22445	-	8319.39	8089.19	9034.72	5504.7	4254.57	4198.75	6061.45	7988.37	6873.32	7318.47	7174.22	5976.39	5024.98	5446.69	5822.9	5854.88	5442.08	5722.04	4912.47	5182.8	646.22	4451.52	5060.47	5418.84	4999.24	4318.81	4968.95	5124.28	5310.11	5005.29	-
MW0153149	T3_positive	Lys-Thr-Glu-Lys-Ala	Amino acids and derivatives	Amino acids and derivatives	C24H45N7O9	575.328	3.203	-	-	-	264296	-	9727.03	8438.84	7582.88	21820	22040.4	18405.1	8482	12400.9	14375.6	8692.6	8813.03	9286.17	4859.54	4993.83	5425.73	1299.05	2020.09	4435.63	837.07	947.53	680.07	2521.67	220.2	1779.83	1681.32	218.36	50.98	379.03	894.66	2844.78	-
MW0152975	T3_positive	Lys-Gly-Gly-Asn-Glu	Amino acids and derivatives	Amino acids and derivatives	C19H33N7O9	503.234	3.3015	-	-	-	264037	-	13436.9	13348.2	13540.1	8311.03	8465.38	7523.95	13267.5	14013.8	12782.5	11865.3	10534.2	10478.7	9688.45	10443.1	10247.6	8705.27	9533.85	9114.02	8657.78	9096.44	11158.9	8017.1	9382.71	9242.22	9495.83	9976.58	8585.18	9324.72	8801.58	8436.63	-
MW0000410	T3_positive	Psychotrin	Alkaloids	Alkaloids	C28H36N2O4	464.267	4.7419	-	3496498	-	-	-	1195.72	1140.69	1058.24	1545.35	755.72	945.26	1464.63	683.58	52.27	967.05	2010.15	851.62	836.6	721.42	1715.45	1271.84	646.13	1941.24	802.4	1165.4	1374.69	2599.97	780.94	1420.31	937.03	919.06	1057.35	792.38	152.77	1822.44	-
MW0151691	T3_positive	Ile-Tyr	Amino acids and derivatives	Amino acids and derivatives	C15H22N2O4	294.158	1.3568	-	7408194	-	-	-	20783.5	21854	20598.1	14271.4	7077.98	15893.6	11310.6	12946.6	11903.3	25695.1	23532.1	21759	8682.92	4640.18	8963.3	4759.4	3143.36	5087.62	2341.92	4312.05	1872.94	7986.59	8954.05	7961.24	6881.75	3747.02	4909.19	34605.6	35943.2	35691.8	-
MW0111243	T3_positive	14,14,15,15-tetradeuterio-N-(2-hydroxyethyl)hexadecanamide	FA	Others	C18H37NO2	299.282	6.0971	-	53393953	-	96400	-	4672.61	4369.41	4776.17	2235.57	1732.9	2016.83	6083.58	8602.03	2294.16	6044.51	3609.28	3536.1	975.36	2693.8	2235.82	3538.27	2032.77	3257.88	5678.97	5493.48	4768.6	8357.86	5630.5	8541.75	9245.17	2649.94	11950.6	8378.59	8391.11	2713.22	-
MW0155760	T3_positive	Pro-Ala-Asp-Lys-Thr	Amino acids and derivatives	Amino acids and derivatives	C22H38N6O9	530.27	8.7616	-	-	-	264325	-	67455.8	59936.7	40458.7	101717	110314	37836.7	76789.6	73036.5	78924.4	72094.5	72221	61344.5	75224.8	69978.9	51366.8	41697.1	58316.1	63580.3	47703.4	58799.3	53900.5	50442.1	56964.5	58066.1	57280.6	33426.1	52661.2	48475.4	49623.9	67622.4	-
MW0152618	T3_positive	Leu-Nap-OH	Amino acids and derivatives	Amino acids and derivatives	C24H24N2O6	436.163	1.8477	-	-	-	65331	-	3434.44	7615.63	8443.15	6559.02	3966.35	4264.07	3527.45	3403.53	4559.15	6026.91	10217.2	6953.01	9232	9719.13	9408.2	2857.63	3087.17	3881.29	3949.87	3038.86	2511.63	4728.05	3773.76	2326.02	5702.32	5805.7	5728.55	5737.13	4331.56	4299.22	-
MW0152563	T3_positive	Leu-Val-Leu-Arg-Leu	Amino acids and derivatives	Amino acids and derivatives	C29H56N8O6	612.432	6.6619	-	-	-	264661	-	13138.3	4344.69	10169.6	1719.87	1669.15	820.91	2212.56	1879.88	3228.02	9845.53	7865.7	5598.08	5226.53	9489.44	12543.8	12125.1	2951.17	10742.2	5782.42	8164.6	7762.73	11476.5	5912.34	4546.57	3540.14	12945.5	6080.32	19449.6	10956.3	11361.9	-
MW0110187	T3_positive	Tyr-Asn-Arg	Amino acids and derivatives	Amino acids and derivatives	C19H29N7O6	451.218	2.4828	-	11669604	-	20264	-	7621.18	8888.32	7490.64	4191.93	4503.7	4672.7	6354.73	6619.54	5251.23	7124.03	6257.12	6676.84	5527.8	6076.16	8416.61	5354.78	4233.87	5837.84	6525.27	7222.39	7540.54	5249.21	5329.66	5218.7	6690.69	5659.97	5273.47	7194.28	5209.69	5501.27	-
MW0009501	T3_positive	p-Phenetidine	Phenolic acids	Phenolic acids	C8H11NO	137.084	3.4584	-	9076	HMDB0246417	-	-	5907.49	5529.98	5336.29	5342.34	5928.48	4584.64	3720.1	1124.3	4855.41	5893.95	5664.88	5504.76	1653.06	3720.18	5260.4	5248.81	2393.62	1981.5	5165.6	5854.5	2944.12	5173.38	5006.62	4861.82	3355.59	4431.83	5554.56	4455.99	3175.91	4788.66	-
MW0110064	T3_positive	Trp-His-Lys	Amino acids and derivatives	Amino acids and derivatives	C23H31N7O4	469.244	4.3434	-	145458388	-	21109	-	103794	100187	95041.1	82096	81016.1	77692.5	100684	96000.8	99501.4	91812.3	81705.5	81122.7	89999.1	87325.2	91157.1	84877.2	88675.1	83367.4	103035	100613	96318.2	75128.4	81079.1	80064.8	78801.2	75464.6	70775.1	82614.2	77146.2	82438.2	-
MW0150223	T3_positive	Glu-Val-Tyr-Asp	Amino acids and derivatives	Amino acids and derivatives	C23H32N4O10	524.212	4.1264	-	-	-	134662	-	4694.8	7660.94	3110.46	7790.46	7661.17	4648.49	9139.22	6180.34	8935.36	10490.7	3223.56	8612.82	9466.91	9676.24	9417.67	10676.8	4978.54	9934.4	6711.82	10546.4	10893.8	8074.65	7793.22	4577.86	7129.33	8532.74	3705.15	9043.99	6895.74	10357.3	-
MW0151553	T3_positive	Ile-Phe-Val-Lys	Amino acids and derivatives	Amino acids and derivatives	C26H43N5O5	505.326	6.6322	-	-	-	161427	-	96705.2	92053	97692.1	121783	102384	134313	112953	127079	129601	108460	95641.4	93435.8	105338	102199	107904	101344	97532.2	109159	103031	99956	113935	95244.3	70010.6	103462	105766	59466.3	100559	104560	106716	89543.3	-
MW0157601	T3_positive	Thr-Cys-Tyr-Thr-Tyr	Amino acids and derivatives	Amino acids and derivatives	C29H39N5O10S	649.242	2.2598	-	-	-	264921	-	6297.85	8065.58	7484.07	194.75	12.97	31.39	2837.7	4530.25	3229.46	9306.64	3965.44	4447.05	6419.99	7073.5	4791.62	7991.95	3239.69	7594.48	10725.9	9387.46	8053.66	7720.47	4876.61	6658.08	8058.23	4452.35	5702.45	5609.61	4793.11	6428.86	-
MW0149703	T3_positive	Gln-His-Leu-Phe-Gly	Amino acids and derivatives	Amino acids and derivatives	C28H40N8O7	600.302	3.3212	-	-	-	264562	-	79465	85995.1	83836.8	59109.6	57567.5	58073.3	95087.9	101269	89880	78828.2	69294.3	72911.1	63003.8	65072.7	65082.2	60763.5	63708.3	64614.2	59438.7	62992.3	65492.2	56328.5	56884.3	57562.4	55023	56021.1	52294.9	63471.2	62506.8	60078.5	-
MW0151597	T3_positive	Ile-Thr-His-Asp	Amino acids and derivatives	Amino acids and derivatives	C20H32N6O8	484.228	2.2598	-	-	-	166001	-	986.48	528.04	1412.45	1300.66	1413.29	1249.15	1941.17	2551.72	2079.06	2732.48	2242.27	2092.09	1805.08	2140.49	2152.42	1420.33	1524.27	2238.19	7750.61	7884.11	7424.81	1455.35	1811.03	1026.85	3039.86	2101.56	3031.84	10232.4	10285.8	10938.1	-
MW0158564	T3_positive	Tyr-Phe-Asp-Arg	Amino acids and derivatives	Amino acids and derivatives	C28H37N7O8	599.27	3.3212	-	-	-	257133	-	265418	286912	280353	198815	186119	190782	311696	326250	293697	248982	224057	232742	201962	210137	213286	196872	203377	204329	191268	200079	208337	185009	182925	189847	191876	192243	168018	200361	194605	193373	-
MW0159042	T3_positive	Val-Ile-Leu-Asp	Amino acids and derivatives	Amino acids and derivatives	C21H38N4O7	458.274	4.1264	-	-	-	242461	-	1.71945e+06	822999	1.62755e+06	1.28604e+06	1.99012e+06	1.01499e+06	971616	813136	1.23185e+06	1.09406e+06	1.31507e+06	1.16479e+06	1.07916e+06	890116	638882	826902	785378	1.30771e+06	964848	1.06876e+06	705359	783591	1.32694e+06	1.07054e+06	638593	634899	1.47952e+06	695431	1.04661e+06	1.22946e+06	-
MW0105796	T3_positive	Asn-Tyr-Arg	Amino acids and derivatives	Amino acids and derivatives	C19H29N7O6	451.218	3.89	-	137653085	-	15846	-	171756	74111	43187.3	869476	902636	907758	477962	495612	363126	17911	8269.18	96863.4	171568	178411	175177	137335	115678	33293.7	845.44	52123.9	77904.6	156416	174057	153384	47647	50751.8	27187.2	50079.8	46263.9	36340.9	-
MW0158380	T3_positive	Tyr-Arg-Leu-Ile-Val	Amino acids and derivatives	Amino acids and derivatives	C32H54N8O7	662.412	7.6233	-	-	-	264129	-	12221.2	5927.95	2468.19	14358.4	4410.84	12279.8	4446.09	41027.6	4350.32	5337.17	5294.01	12727.8	9829.42	501.08	3708.54	3819	19462.4	16852.7	6086.91	3488.73	9488.27	2118.59	13798.1	5548.54	5894.58	8105.61	20646.2	11101.5	12931.6	22706.3	-
MW0145551	T3_positive	Arg-Tyr-Thr-Glu	Amino acids and derivatives	Amino acids and derivatives	C24H37N7O9	567.265	2.7906	-	-	-	223402	-	10707.1	7904.48	9224.93	1392.85	1451.95	1280.56	5814.51	5916.59	6877.73	10638.6	7905.83	6785.94	7341.16	6589.37	6840.82	6967.78	9275.33	6781.91	8158	6644.34	8759.41	7074.11	8749.17	6621.79	7244.18	5634.88	7575.69	10597.5	7926.73	10468.7	-
MW0153153	T3_positive	Lys-Thr-Ile-Thr-Leu	Amino acids and derivatives	Amino acids and derivatives	C26H50N6O8	574.369	4.9407	-	-	-	264659	-	11132	12671.1	12513.3	11140.3	10761.4	11373.5	10086.1	12514.1	11229.3	10759.2	9623.28	7860.39	11438.8	11051.4	9494.42	10065.9	10499.6	11969.1	5538.37	10897.1	9790.28	9031.57	8565.46	10546	10001.6	11207.8	10140.9	8467.32	9250.71	8948.06	-
MW0158916	T3_positive	Val-Asn-His-Val-Thr	Amino acids and derivatives	Amino acids and derivatives	C24H40N8O8	568.297	2.8104	-	-	-	264082	-	3144.33	3081.75	4077.6	349.4	326.57	452.63	2109.23	2640.42	2858.7	3434.09	2263.61	2769.18	2018.85	1598.41	2692.9	1963.2	3016.24	1742.85	2934.34	2180.95	2779.85	2806.55	1886.65	1925.81	1697.74	2100.52	2073.84	3212.92	3125.04	3725.36	-
MW0150961	T3_positive	His-His-Ser-Lys-His	Amino acids and derivatives	Amino acids and derivatives	C27H40N12O7	644.314	3.0464	-	-	-	264395	-	2469.24	43.61	1283.19	249.34	263.11	176.3	755.66	1633.94	1258.84	1735.71	1263.62	2112.76	1415.99	145.16	647.39	718.34	1195.47	1253.09	2699.89	1358.74	3795.66	1683.47	1058	1145.39	1248.98	813.82	1277.61	2665.24	2996.87	3934.54	-
MW0110992	T3_positive	Dicyclohexylamine	Alcohol and amines	Amines	C12H23N	181.183	6.1566	-	7582	HMDB0251214	-	C14686	105598	118126	102596	60031.2	56101.4	55077.3	74049.2	78381.6	79585.4	95287.1	98172	91671.1	69238.5	63538.5	71340	66067.1	58216.5	78902.5	58169.4	52756.7	48839.2	71288.3	83096.6	83862.5	76818.2	79863.7	86265.4	77602.3	76790.6	73503.6	-
MW0158644	T3_positive	Tyr-Trp-Val	Amino acids and derivatives	Amino acids and derivatives	C25H30N4O5	466.222	3.4387	-	145458793	-	21140	-	11310.4	10496.5	12020.2	5502.13	6066.4	7067.5	12110.1	10897.2	11667.6	8757.82	8536.85	10767	10133.6	10178.9	9592.3	9632.39	7844.01	8234.01	11071.2	10153.3	9589.79	9198.56	10344.4	5616.29	9167.09	8508.9	8980.49	9504.81	8544.78	10299.7	-
MW0157709	T3_positive	Thr-Leu-Pro-Pro-Gly	Amino acids and derivatives	Amino acids and derivatives	C22H37N5O7	483.269	1.8477	-	-	-	264810	-	19877.3	15384.3	17806.9	4689.46	4812.94	1648.65	10287	14375.6	15851.9	18593.3	13193.4	11330.5	6778.42	5137.7	8607.02	13786	26671.8	12886	9690.32	7977.58	9870.37	9144.15	9446.67	7212.57	11161.2	8581.96	7591.98	6827.15	5209.74	10252.5	-
MW0107442	T3_positive	Ile-His-Arg	Amino acids and derivatives	Amino acids and derivatives	C18H32N8O4	424.255	5.4	-	145456155	-	17723	-	7405.72	5903.63	5700.11	5484.88	4057.13	4571.75	4648.6	1867.44	4296.32	8177.99	7157.72	8611.49	4102.75	4855.99	4683.53	1426.9	3034.99	2820.41	2388.32	1233.99	3014.02	4007.26	4046.35	4991.13	1878.65	2768.78	1970.11	3149.82	1591.22	2023.32	-
MW0149786	T3_positive	Gln-Phe-Trp	Amino acids and derivatives	Amino acids and derivatives	C25H29N5O5	479.217	2.8892	-	145455182	-	20886	-	4141.65	3912.4	2182.71	4094.88	2871.02	3415.4	3184.51	3547.77	2311.27	2615.12	2938.07	3838.18	2340.65	2811.66	2313.15	2534.89	4171.61	3313.34	3059.15	1320.39	1739.47	2460.87	4613.55	3453.62	3321.98	1586.18	1470.68	986.41	451.61	1710.42	-
MW0152260	T3_positive	Leu-Asp-Gln-Gln-Val	Amino acids and derivatives	Amino acids and derivatives	C25H43N7O10	601.307	5.8111	-	-	-	264994	-	3010.07	178.43	4104.82	3021.98	3851.86	3332.93	3716.28	2525.43	4248.25	22739.2	16208.9	19601.8	6574.7	6013.4	5740.72	3421.92	4561.62	5687.3	4894.44	5084.81	3137.24	5313.01	6535.73	6147.41	3415.73	3022.92	5619.53	7029.35	6742.61	6139.31	-
MW0149607	T3_positive	Gln-Ala-Ala-Asp-Val	Amino acids and derivatives	Amino acids and derivatives	C20H34N6O9	502.239	3.3015	-	-	-	264344	-	44894.2	47905	50682.6	30367.2	28533.4	28313.6	47558.8	51167	46164.7	45349.7	38484.2	39987.1	36296.7	38031.4	41232.4	35290.7	32983.9	34869.9	31773.5	31745.5	33636.7	33126.2	36401.7	34753.6	33178.1	34336.2	32135.5	31955.9	33761.8	29672	-
MW0107267	T3_positive	His-Met-Arg	Amino acids and derivatives	Amino acids and derivatives	C17H30N8O4S1	442.211	2.0833	-	145455911	-	17064	-	15271.4	15442.5	24824.1	1424.03	746.72	1225.3	12258	12446.2	11538.7	13085.8	11325.5	17587.1	14756.9	12608.7	13094.7	10753.2	9731.88	18474.5	7624.09	5161.59	6485.01	17071.9	15649.5	13023.8	9740.24	12192.7	9155.7	7655.28	10757.9	12192.2	-
MW0139667	T3_positive	Schisandrin	Heterocyclic compounds	Heterocyclic compounds	C24H32O7	432.215	6.593	-	23915	HMDB0258165	-	C17064	1.55858e+06	2.24181e+06	1.78125e+06	1.15503e+06	971038	949954	1.05924e+06	812651	961141	2.12459e+06	1.35738e+06	1.35494e+06	1.06935e+06	1.2964e+06	1.13889e+06	932274	995718	1.89263e+06	1.02669e+06	1.41453e+06	1.14973e+06	1.278e+06	1.23101e+06	1.20487e+06	4.29647e+06	2.21533e+06	1.64337e+06	2.11706e+06	1.41045e+06	1.9626e+06	-
MW0158359	T3_positive	Tyr-Ala-Met	Amino acids and derivatives	Amino acids and derivatives	C17H25N3O5S1	383.151	1.8279	-	145458549	-	21343	-	51943.3	51647.5	53125.9	36003.9	32499.5	29631.8	39219.9	48252.9	45828.1	47563.8	40362.4	38822.7	32042.6	34747.8	36365	32228	32500.9	33723.5	31331.3	28528.6	26924.2	33419.8	32087.4	31648.3	32261.4	31839.5	30653.8	29371.4	29074.8	27814.5	-
MW0104237	T3_positive	1-Aminocyclohexanecarboxylic acid	Benzene and substituted derivatives	Benzene and substituted derivatives	C7H13NO2	143.095	2.496	-	1366	HMDB0243822	-	-	38500.9	43600.2	42375.6	28913	25125.3	27356.6	33663.4	36566.1	35100.4	19191.4	34067.4	32826.3	32552.7	29041.7	30424.7	29434.7	32606.4	32875.8	33576.4	34705.9	33393	29981.2	30845.1	31993.4	30005	29365.9	29240.5	30352	29940.9	30983.8	-
MW0126110	T3_positive	1-Phenylpiperazine	Heterocyclic compounds	Heterocyclic compounds	C10H14N2	162.116	3.0071	-	7096	HMDB0243993	-	-	38.68	63.15	22.24	141.59	12.12	14.47	93.45	22.82	19.13	72.43	76.95	187.18	217.1	125.3	96.66	204.98	186.6	228.1	791.09	1625.05	2262.7	58.13	166.54	30.08	82.7	195	443.61	2004.31	2141.51	2569.74	-
MW0106254	T3_positive	Cys-Glu-Arg	Amino acids and derivatives	Amino acids and derivatives	C14H26N6O6S1	406.163	2.6139	-	145454721	-	21504	-	6308.9	6534.03	8249.09	1925.14	4065.05	1572.81	5272.77	3724.19	3472.19	6499.28	8190.45	7359.96	5357.47	5740.15	5557.43	4916.58	6151.04	5313.26	7410.08	4161.11	5745.81	5662.24	4577.79	6081.16	3461.64	3364.27	6111.72	6576.64	3303.37	6336.34	-
MW0158537	T3_positive	Tyr-Lys-Gln	Amino acids and derivatives	Amino acids and derivatives	C20H31N5O6	437.227	4.1067	-	145458702	-	22135	-	41876.7	49810.8	39914.7	44060.5	51473	42662	52869.6	52252.5	53959.2	37401.7	46997.8	29379.8	45039.9	36988.8	41851.5	52992.4	35084.9	50563.8	54014.6	49746.3	38698	9440.07	32175.5	26898.9	45398.6	46546.2	34331.6	49812.3	47587.9	31466.7	-
MW0107435	T3_positive	Ile-Gln-Arg	Amino acids and derivatives	Amino acids and derivatives	C17H33N7O5	415.254	3.89	-	145456111	-	19742	-	295439	143904	290470	225558	384204	167353	177557	149495	230818	212972	247873	212318	206641	182020	129505	152926	142252	213288	178173	197288	138213	138523	244469	193638	110604	112833	260788	131119	183854	214558	-
MW0005269	T3_positive	4-Nitroanisole	Benzene and substituted derivatives	Benzene and substituted derivatives	C7H7NO3	153.043	2.6926	-	7485	HMDB0246530	-	C07555	763169	798244	793862	794924	824178	798315	755134	766640	749598	822090	746086	784197	774905	764285	782904	807824	789551	772828	766882	758631	775078	749520	769836	801453	814973	787680	748769	775077	750511	743143	-
MW0109137	T3_positive	Phe-Trp-Ala	Amino acids and derivatives	Amino acids and derivatives	C23H26N4O4	422.195	3.1639	-	71728356	-	17386	-	26764.7	22334.8	24192.2	2423.93	1997.04	648.02	15177.9	14730.1	14903.5	21329.8	20400.6	22442.7	19106.8	19642.6	19670.2	21713.3	20991.5	21732.8	18461.7	21571.7	22286.9	18664.4	20463.3	20160.5	19841.4	18332.7	19719.1	19901.1	18077.9	17534.7	-
MW0108413	T3_positive	N-Phenethylacetamide	Benzene and substituted derivatives	Benzene and substituted derivatives	C10H13NO	163.1	2.0833	-	70143	HMDB0255222	-	C06746	34598.7	32103.4	39230.8	720.43	2689.54	643.4	24065.2	26872.1	24330.3	32377.6	21795.8	27470.6	15987.2	23972.3	22735.4	17420.7	14160.5	26263.6	24934.4	22011.7	29959.4	21855.2	25156	20943.4	23866.8	20467.6	18935.9	38963.1	32406.3	37372.1	-
MW0109092	T3_positive	Phe-Arg-Phe	Amino acids and derivatives	Amino acids and derivatives	C24H32N6O4	468.248	4.3434	-	21149457	-	21560	-	2.6848e+06	2.58561e+06	2.64029e+06	2.11789e+06	2.11691e+06	2.10824e+06	2.78766e+06	2.6057e+06	2.68971e+06	2.68937e+06	2.33355e+06	2.25742e+06	2.33481e+06	2.32118e+06	2.46126e+06	2.36467e+06	2.44341e+06	2.28446e+06	2.48804e+06	2.54207e+06	2.668e+06	2.04814e+06	2.15719e+06	2.16492e+06	2.06385e+06	2.03821e+06	1.97862e+06	2.22891e+06	2.26148e+06	2.1705e+06	-
MW0158872	T3_positive	Val-Ala-His-Glu	Amino acids and derivatives	Amino acids and derivatives	C19H30N6O7	454.218	2.1224	-	-	-	239602	-	4290.84	5939.73	5973.93	5819.29	5826.16	6864.06	9194.93	9536.92	8891.61	9923.31	8201.81	8994.64	11442.1	10518.8	14070.6	8793.48	8334.3	9953.35	15364.4	15522.5	14237	6008.52	5273.62	5682.29	10858.4	9732.32	9024.15	20055	16272.2	22048.7	-
MEDP1537	T3_positive	4-Hydroxy-L-glutamic acid	Amino acids and derivatives	Amino acids and derivatives	C5H9NO5	163.048	1.199	-	439902	HMDB0002273	63472	C03079	13147.3	12211.6	15490.4	8876.79	7360.07	11109.1	8780.9	9301.15	8493.22	2021.79	15997.2	15132.9	11587.8	9666.16	14490.8	12077.9	11444.5	14239.4	16521.1	11501.9	12481.6	10126	10088.6	10081	10430.9	12065.1	12297.4	16476.4	14155.1	11444.7	-
MW0147979	T3_positive	Cys-Arg-Asp	Amino acids and derivatives	Amino acids and derivatives	C13H24N6O6S1	392.148	3.9883	-	145454638	-	16853	-	3296.43	4487.63	7554.35	5916.79	8015.33	7761.57	5074.96	8377.63	8703.71	10610.8	7801.24	10742.5	12324.9	3846.66	8155.82	10800.1	10263.5	11466.4	10221.7	11783.7	11265.9	10097	10429.6	9983.53	11507.9	10604.1	10575.6	10219.3	11954.8	8297.23	-
MW0150216	T3_positive	Glu-Val-Phe-Asp-Glu	Amino acids and derivatives	Amino acids and derivatives	C28H39N5O12	637.26	3.2818	-	-	-	264295	-	12629.2	14916.8	11525.4	7449.27	8522.85	8169.68	22079.6	19803.6	21975.6	12279	11775.2	10377.9	9842.75	11652.6	8103.25	8952.39	8861.92	10517.8	8015.99	8313.77	9112.84	9965.7	10912.5	9696.62	9490.61	9547.35	9945.91	6797.74	5947.11	6687.21	-
MW0145814	T3_positive	Asn-Leu-Pro-Ala-Lys	Amino acids and derivatives	Amino acids and derivatives	C24H43N7O7	541.322	4.9607	-	-	-	264833	-	6177.55	13651.3	4406.04	1319.89	2154.48	1769.24	154.56	579.94	1248.74	15510.9	9220.77	11523.2	3210.88	6916.52	2326.44	8155.56	5654.73	14817.6	4983.6	6786.94	2213.45	9810.81	10275.6	5860.37	4482.92	9474.73	10679.5	6414.81	4578.62	6490.35	-
MW0105656	T3_positive	Arg-Gly-Arg	Amino acids and derivatives	Amino acids and derivatives	C14H29N9O4	387.234	1.8674	-	141091501	-	19757	-	13466.1	12195	11604.1	2171.11	2253.29	1111.72	3079.29	5135.61	2277.96	16124.2	10803.4	9334.04	6564.84	4676.39	6023.38	11277.5	10316.1	10475.5	13109.4	13598.6	11161.4	7335.63	7489.65	6616.35	8330.69	7445.88	6915.13	16216.8	14071.9	12857.1	-
MW0149669	T3_positive	Gln-Gln-Ile	Amino acids and derivatives	Amino acids and derivatives	C16H29N5O6	387.212	2.2205	-	145455038	-	20614	-	30.1	52.66	2175.25	18.89	17.87	29.38	15.7	2687.84	23.73	116.63	82.12	2009.27	393.4	425.36	3040.91	3434.75	3257.74	2997.7	32304.6	31740.6	31309.9	383.32	380.51	455.75	3498	3750.72	3443.92	23040.8	24862	23939.6	-
MW0144803	T3_positive	Ala-Val-Lys-Arg	Amino acids and derivatives	Amino acids and derivatives	C20H40N8O5	472.312	8.2416	-	-	-	110454	-	6344.18	8866.39	9200.67	10138.2	6338.52	7593.99	12060.1	9144.98	9380.29	8759.44	8103.23	7589.43	6482.74	6655.2	7654.47	4991.65	6955.95	5021.44	5613.42	6798.54	5414.43	6460.54	7303.39	10229.7	7365.94	17364	7421.35	7067.03	4544.46	7207.77	-
MW0152547	T3_positive	Leu-Tyr-Phe-Lys	Amino acids and derivatives	Amino acids and derivatives	C30H43N5O6	569.321	5.064	-	-	-	183167	-	8156.39	7457.15	7505.96	7991.92	7978.68	7582.27	6363.36	6891.69	7269.32	8063.13	6670.4	7139.33	4079.8	2422.73	3523.17	3594.58	2647.52	2214.51	2576.16	3860.26	2505.19	3648.24	3361.74	3737.56	3228.3	3431.93	3323.7	2439.78	2761.39	3079.23	-
MW0155360	T3_positive	Phe-Thr-Thr	Amino acids and derivatives	Amino acids and derivatives	C17H25N3O6	367.174	2.0637	-	145457335	-	19999	-	149.84	179.2	127.52	79.84	122.59	114.14	335	228.4	81.4	58.03	235.56	108.65	274.12	364.78	499.12	783.2	1009.77	122.06	3909.58	3913.5	3677.02	583.15	238.85	499.39	677.36	582.34	906.07	6421.9	7326.63	5431.5	-
MW0158615	T3_positive	Tyr-Thr-Ala-Glu	Amino acids and derivatives	Amino acids and derivatives	C21H30N4O9	482.201	4.067	-	-	-	261882	-	10034.4	4434.74	2368.48	53727.8	74981.8	61802.7	38440	32436.1	18630.6	884.16	840.7	7808.34	11413.2	7841.88	10895.6	9246.4	6438.16	3047.29	308.07	2808.05	4019.84	10826.4	10261.1	11368.7	2427.57	1814.96	881.42	1859.72	2676.67	1523.83	-
MW0157635	T3_positive	Thr-Glu-Lys-Asp-Glu	Amino acids and derivatives	Amino acids and derivatives	C24H40N6O13	620.265	3.7918	-	-	-	264085	-	28935.9	29409.6	29464.3	2331.71	2140.1	640.63	19387.3	19153	18038.2	32277.9	30801.5	28232	24977.3	25130.5	29431.6	21541.7	21794.8	22843.8	23088.7	21493.7	29543.2	24823.1	23730.6	23010.8	22324.2	22588.7	20846.7	20738.7	22915.6	15757.4	-
MW0158885	T3_positive	Val-Ala-Val-His-Val	Amino acids and derivatives	Amino acids and derivatives	C24H41N7O6	523.312	5.7384	-	-	-	264140	-	300.67	273.96	1924.49	1165.98	811.3	1112.88	1567.74	1466.99	1140.48	20786	16381	17088.4	9760.57	2409.55	6579.75	4005.33	4295.35	4638.75	2409.33	2930.25	1602.92	9118.5	13124	8455.45	9011.7	3807.63	5845.92	8298.28	4958.61	2281.8	-
MW0153076	T3_positive	Lys-Met-His	Amino acids and derivatives	Amino acids and derivatives	C17H30N6O4S1	414.205	6.593	-	145456731	-	23058	-	126032	217088	119125	96075.6	86104	62487	83470.8	72366.4	4985.33	172782	107716	122260	101909	103751	101657	76584.1	83899.3	154322	84479.4	148006	93523.2	116576	118317	101599	450222	211130	181896	246759	169684	232539	-
MW0111223	T3_positive	N-Nitrosodibutylamine	Alcohol and amines	Amines	C8H18N2O	158.142	5.8979	-	13542	HMDB0255202	-	C19277	45530.2	49660.7	46882.7	27104.5	23477.3	22003.3	30593.7	29737.6	32076.8	60910.1	43794.8	45288	33399.1	29379.8	31701	29487.4	26965.2	45874.3	24721.6	25184.6	21863.4	31441.7	38569.6	37139.6	38888.7	39827.3	41523.6	37948.6	41736.4	43217.6	-
MW0151191	T3_positive	Hoiamide A	Alcohol and amines	Amines	C44H71N5O10S3	925.436	5.699	-	49864267	-	65367	-	61630.9	2796.58	26416.7	34776.8	9801.94	6268.11	65503.1	22119.5	14202	59139.2	52325.1	73523.5	31001.7	63796.3	6695.95	9536.58	9323.95	3327.25	93290.9	8003.88	6221.18	35256.2	183018	2688.96	81866.7	57181.8	83484.4	226153	21438.3	11853.5	-
MW0155773	T3_positive	Pro-Ala-Val-Asp-Glu	Amino acids and derivatives	Amino acids and derivatives	C22H35N5O10	529.238	1.9068	-	-	-	264939	-	44986.9	45385.7	47738.9	7831.05	6510.43	7338.69	21700	24046.1	23713.1	52927.5	41818.2	39728.1	29853.1	31043.1	30426.6	38006.5	36658	38654.7	35895.3	38250.1	40197.5	34896.8	34071.3	31571.7	30556.8	32643	27560.6	36712.1	33897	36916.1	-
MW0053732	T3_positive	2,3-Dihydroxypropyl 2-[(octadec-9-enoyl)amino]ethyl hydrogen phosphate	Lipids	Free fatty acids	C23H46NO7P	479.301	7.1204	-	53393982	-	45335	-	29280	24235.8	24695.7	30108.9	36062	30846.2	21484.3	33169.9	36841.8	19917.5	23472.1	23332.7	18398.4	23404.2	15994.8	15920.9	11407.7	13781.6	29180.3	24720.2	13836.1	13508.8	14374.9	18174.4	18793	20057.8	12767.6	15448.4	16435.1	13244.1	-
MW0158230	T3_positive	Trp-Pro-Leu	Amino acids and derivatives	Amino acids and derivatives	C22H30N4O4	414.227	5.8177	-	145458474	-	15797	-	2811.9	2696.99	2341.43	527.53	472.28	418.78	1077.71	1506.29	629.24	10570.3	7461.19	7295.71	3641.36	3368.22	1942.86	3612.09	1936.1	3376.14	4081.11	3159.13	2143.05	5345.74	4508.11	4247.05	605.34	3682.6	4357.87	5633.42	3846.39	3269.68	-
MW0107077	T3_positive	Gly-Leu-Met	Amino acids and derivatives	Amino acids and derivatives	C13H25N3O4S1	319.157	1.3371	-	49864406	-	17518	-	385.18	71.65	420.09	195.3	128.14	143.87	48.41	293.07	309.88	543.32	654.79	375.35	413.12	499.53	339.32	876.22	230.45	463.15	1587.79	1760.76	156.22	87.52	545.3	534.46	409.85	357.43	465.63	268.33	664.2	1549.82	-
MW0155411	T3_positive	Phe-Val-Lys-Lys	Amino acids and derivatives	Amino acids and derivatives	C26H44N6O5	520.337	6.7903	-	-	-	142447	-	2.53195e+07	2.64369e+07	2.67078e+07	2.6139e+07	2.83461e+07	2.67893e+07	2.89772e+07	2.94388e+07	2.92319e+07	2.54865e+07	2.40787e+07	2.59048e+07	2.45991e+07	2.36439e+07	2.38881e+07	2.281e+07	2.31771e+07	2.4521e+07	2.37856e+07	2.50213e+07	2.51947e+07	2.54134e+07	2.61854e+07	2.58694e+07	2.70148e+07	2.3802e+07	2.51387e+07	2.5323e+07	2.60679e+07	2.48655e+07	-
MW0155386	T3_positive	Phe-Tyr-Leu-Glu	Amino acids and derivatives	Amino acids and derivatives	C29H38N4O8	570.269	4.0078	-	-	-	143262	-	9581.9	11010	9724.68	18161.7	20814.7	18596.4	11984.2	14261.7	12423.5	9705.37	11591.7	9905.91	18541.5	14664.5	12632.9	13826.3	13611.8	16522.4	32283.6	29548.9	31136	13048.7	13539.9	14581	12762	10721.8	9848.37	21592.6	20119.4	23547	-
MW0136684	T3_positive	Dihydrorobustic acid	Organic acids	Organic acids	C22H22O6	382.142	5.5206	-	54686939	-	44620	-	393.65	773.56	102.3	90001.6	106478	87367.8	89.67	263.87	113882	212586	201524	194887	144573	140051	151680	113474	103982	107292	102736	105562	99117.4	636023	672522	213456	265836	709526	231420	230012	225954	222026	-
MW0159048	T3_positive	Val-Ile-Thr	Amino acids and derivatives	Amino acids and derivatives	C15H29N3O5	331.211	2.5157	-	145458958	-	21085	-	13.38	480.7	699.1	27.65	314.45	508.03	325.08	24.6	599.4	597.4	74.03	40.95	43.26	50.47	532.71	414.08	667.83	1110.45	10613.9	11024	10259.6	42.29	61.02	39.17	1201.58	497.18	385.24	7080.19	7213.43	8193.61	-
MW0143823	T3_positive	6-Desmethoxy hormothamnione diacetate	Others	Lactones	C25H24O10	484.137	5.3802	-	-	-	65420	-	9379.71	12702.3	12094.5	9640.12	7282.29	5255.2	7318.85	7745.35	10387.9	13282.4	20205.2	9823.54	10365.9	23150.6	9388.34	18049	8546.74	11312.1	12619.3	13838.1	10955.3	10435.9	11821.6	16747.6	6786.66	10716.6	11467.7	9073.91	12127.6	13241	-
MW0153190	T3_positive	Lys-Tyr-Val-Lys	Amino acids and derivatives	Amino acids and derivatives	C26H44N6O6	536.332	3.203	-	-	-	175427	-	58027.4	56804.6	58477.4	81517.5	87837.6	80688.4	81345	75981.9	73837.7	55028.8	52944.8	51714.8	27526.8	27601.3	23553.8	9110.45	11179.1	6582.04	8498.51	6145.35	7016.92	18051.3	15164.8	20412.6	10007.4	10351	8170.52	3966.26	7572.94	7092.03	-
MW0155193	T3_positive	Phe-Glu-Val-Glu	Amino acids and derivatives	Amino acids and derivatives	C24H34N4O9	522.233	4.3631	-	25168977	-	137023	-	96.96	94.74	67.8	25.12	11.77	3.95	27.38	9.4	15.03	28.79	44.45	90.33	11.83	23.04	20	327.04	82.64	179.21	2513.11	2284.42	2277.09	36.63	44.8	14.2	230.99	199.44	577.77	2065.91	2465.83	1755.54	-
MW0145933	T3_positive	Asn-Tyr-Ile	Amino acids and derivatives	Amino acids and derivatives	C19H28N4O6	408.201	2.5943	-	145454302	-	19766	-	102.29	443.68	660.6	135.84	140.06	108.79	269.98	312.63	138.9	644.92	818.38	401.35	1158.57	229.71	527.02	550	805.78	2032.29	2686.75	3574.24	2995.89	1133.1	152.25	1171.94	918.29	1113.86	677.33	8033.42	7183.78	4070.17	-
MW0111238	T3_positive	11,11-Dideuterio-N-(2-hydroxyethyl)octadec-9-enamide	Alcohol and amines	Amines	C20H39NO2	325.298	6.4744	-	71434281	-	96399	-	4951.23	3055.77	4921.44	5582.13	5662.43	7102.67	7147.23	3882.64	4149.63	3674.22	4860.21	4364.36	4417.47	4791.08	6745.83	2518.4	4725.28	2190.92	8498.78	2456.52	6015.4	6665.2	3896.98	2278.83	4536.09	9114.11	1965.42	4640.34	2688.87	3329.25	-
MEDP2189	T3_positive	Hexadecylamine	Alcohol and amines	Amines	C16H35N	241.277	6.593	-	8926	HMDB0243891	-	-	43911.6	40026.8	38384.1	24768.2	21313.9	24099.5	13852.1	14737.3	13836.8	44798.6	35711.6	47331.5	59035.8	52872.5	52075.3	57145.1	64297.9	66145.5	55223.7	82510.8	50746.7	57804.3	66605.6	59660.1	51351.7	53839	61360.6	52649.2	48583	47353.2	-
MW0150932	T3_positive	His-Glu-Val	Amino acids and derivatives	Amino acids and derivatives	C16H25N5O6	383.18	1.5138	-	145455841	-	17971	-	22740.9	23616.4	20547.9	2280.54	2959.64	2297.15	10711.3	12629.7	10637.9	17216.8	18100.5	12887.3	14762.3	14469.4	14697.4	16908.2	17106.8	11808.5	11176.9	8432.81	10794	16864.6	17628.4	15748.3	14923.4	12718.6	8577.14	23786.1	9492.24	15278.1	-
MW0146241	T3_positive	Asp-Pro-Lys-Ile-Ala	Amino acids and derivatives	Amino acids and derivatives	C24H42N6O8	542.306	6.7995	-	-	-	264613	-	49363.7	52452.1	49312.9	49528.4	45483.2	34947	21196.3	44399.7	54324.1	48821.9	44471.3	46711.9	49712.7	51821	44124.6	50671	59762.4	32025.4	41153.7	50074.5	47990.3	66748.7	54979.9	56750.7	51238.4	42427.6	48516.4	50771.2	50012.1	43720.6	-
MW0145548	T3_positive	Arg-Tyr-Phe	Amino acids and derivatives	Amino acids and derivatives	C24H32N6O5	484.243	4.3434	-	16222277	-	23331	-	30357.6	26590.3	29281.3	29530.8	51040.2	27965.4	38426.6	28554	27727.8	24949.3	23329.4	19150.5	11886.9	29065.4	17647.2	28036.5	24888.7	20509.2	17092.5	24120.2	23127.9	19211.3	17455.2	13451.6	21428.2	20820.8	15132.2	20277.2	19315.6	17112.1	-
MW0150834	T3_positive	His-Arg-Gly	Amino acids and derivatives	Amino acids and derivatives	C14H24N8O4	368.192	1.4942	-	145455750	-	18786	-	412010	407595	441393	48560	48144.2	51593	249749	257899	248265	442925	390616	394717	340501	352773	348612	355105	336227	358927	344493	348529	354034	355437	352665	334592	345801	324311	321782	333298	327619	336987	-
MW0155977	T3_positive	Pro-Pro-His	Amino acids and derivatives	Amino acids and derivatives	C16H23N5O4	349.175	2.093	-	-	-	19880	-	39978.2	52065.1	64807.6	1926.94	2524.65	1423.03	24625.6	26197.8	26005.4	37352.9	26946.1	47066.1	36173.1	39313.3	34200.6	31519	31350.8	41860.8	18252.1	17777.1	24692	38152	39307.1	36506.1	34589	36807.2	36001.7	27735.5	29626.3	30986.1	-
MW0157634	T3_positive	Thr-Glu-Leu-Lys	Amino acids and derivatives	Amino acids and derivatives	C21H39N5O8	489.28	6.5542	-	-	-	232867	-	10353.1	6483.84	13109.6	14411.8	15334.8	11607.6	12674.1	8586.85	14237.1	12785.7	11225.9	4407.68	12888.2	16190.6	11666.3	8875.32	15244	14287.3	12609.9	9989.23	8765.82	8568.45	14130.9	8163.93	14608.6	7661.64	13335.9	13312	14947.9	12995.6	-
MW0156682	T3_positive	Ser-Asp-Ile-Glu-Val	Amino acids and derivatives	Amino acids and derivatives	C23H39N5O11	561.265	8.7714	-	-	-	264084	-	37086.4	39742.3	38602.5	22025.9	22820.2	15002.7	20332.8	21995.8	21898.6	34804	34516.6	33305.3	8905.77	7148.7	7370.61	5456.76	3854.15	4887.49	6425.63	5105.08	7313.73	7247.49	7561.81	6871.07	5458.04	5728.68	1741.85	5899.22	4203.44	8171.47	-
MW0144747	T3_positive	Ala-Thr-Ile-Lys	Amino acids and derivatives	Amino acids and derivatives	C19H37N5O6	431.274	3.89	-	-	-	110028	-	1.83664e+06	932755	1.82105e+06	1.45238e+06	2.22894e+06	1.07495e+06	1.12353e+06	909211	1.34619e+06	1.26842e+06	1.42937e+06	1.26378e+06	1.21833e+06	1.07153e+06	780219	914550	862504	1.32739e+06	1.11923e+06	1.1725e+06	878117	853602	1.55863e+06	1.21788e+06	701560	723682	1.63146e+06	834224	1.13107e+06	1.37884e+06	-
MW0145573	T3_positive	Arg-Val-Ser-Leu-Asp	Amino acids and derivatives	Amino acids and derivatives	C24H44N8O9	588.323	5.5306	-	-	-	264808	-	16272.7	57921.8	11961.8	55106	9604.44	52760.7	5788.71	38981	38401.1	30473.8	19270.7	18149.3	14384.6	20898	30827.5	39597.8	86541.9	68795.5	60560.7	104665	48725.6	49438.9	79140.7	28858.3	45420	47433	49384.8	11188.9	53633.5	6207.11	-
MW0151083	T3_positive	His-Ser-Leu-Ser-Glu	Amino acids and derivatives	Amino acids and derivatives	C23H37N7O10	571.26	5.5036	-	-	-	264255	-	10528.6	15693.5	7888.08	21327.9	7169.56	27584.9	26600.7	23810.5	20583.8	11929.9	5523.52	9803.05	7482.82	9106.87	25719.6	32019.5	7824.46	6651.78	20957.7	25478.1	12666.3	5441.88	3129.98	14519.7	19415.5	15429.5	2465.09	17099.6	3873.47	2774.88	-
MW0107369	T3_positive	Hoiamide C	Alcohol and amines	Amines	C37H62N4O7S3	770.378	2.7906	-	46919101	-	65376	-	36297.4	37175	40111.6	30159.4	29743.4	29855.5	47283.6	51348.5	49519.1	32770.9	29978.3	33954.8	25275.4	27573.8	29171.1	31467.4	26994.6	31290.8	24730.7	27118	23268.3	23679.4	22988.2	24358.2	24889.1	26591.2	22770.3	30160.5	28145.9	26134.7	-
MW0150207	T3_positive	Glu-Val-Gln-Glu	Amino acids and derivatives	Amino acids and derivatives	C20H33N5O10	503.223	2.6728	-	-	-	134543	-	20770.5	21195.1	21895.4	928.4	808.14	472.42	11369.4	11951.8	10814.6	21769	13157.8	20381.3	16465	18138.2	16670.2	17922.9	16555.2	14883	17028	18745.8	20582.8	17260.4	16397.5	20192	18536	17759.6	15792	16727.8	15071.1	17510.2	-
MW0156775	T3_positive	Ser-His-His	Amino acids and derivatives	Amino acids and derivatives	C15H21N7O5	379.16	2.0244	-	11646574	-	22669	-	13277.2	8665.46	10121.3	6199.1	5972.2	4775.73	10214.1	11483.6	15071	13241.3	11699.6	11463.1	12177.2	12077.1	9940.31	8593.6	8248.21	10720.4	7065.71	7677.68	8212.82	7241.12	7403.41	7216.07	8934.71	8319.35	7420.71	8333.46	7355.36	6707.52	-
MW0144629	T3_positive	Ala-Leu-Ala-Pro-Lys	Amino acids and derivatives	Amino acids and derivatives	C23H42N6O6	498.317	6.652	-	-	-	264859	-	16701.6	22678.3	18664.9	22303.9	26623.9	20854.1	22205.8	12469	20344	21287.9	18567.7	21938.2	12550.6	10044.7	16103.5	12068	14483.3	15796.8	14149.7	12323.4	12067.3	13596	13381.2	16181.4	11176.6	11871.2	15298.5	6102.7	12564.8	11758.7	-
MW0158162	T3_positive	Trp-His-Ile	Amino acids and derivatives	Amino acids and derivatives	C23H30N6O4	454.233	5.5007	-	145458386	-	19898	-	31935.2	7071.09	7941.84	96088.5	64273.5	2161.54	303854	19419.1	54644.7	17692.9	17781.8	27329.1	44050.9	49074.2	59206.6	225.63	46544.1	5094.22	21897.2	2519.07	8564.01	16826.9	15878.8	6398.16	14112.6	4946.56	23708.5	13927.9	22082.5	13286.3	-
MW0144451	T3_positive	Ala-Ala-Ala-Arg-Phe	Amino acids and derivatives	Amino acids and derivatives	C24H38N8O6	534.291	6.1566	-	44151817	-	264676	-	10795.1	7149.52	15667.2	13614.9	12147	12378.9	11910.5	12327.5	13237.1	14728.7	15971	10691	8107.34	5353.34	7205.19	7010.43	6197.38	11832.2	8300	5745.72	5063.39	6288.78	7825.01	16582.4	10410.9	14218.6	10727.5	10049.9	10871.4	6924.66	-
MW0156900	T3_positive	Ser-Pro-Thr-Phe-Leu	Amino acids and derivatives	Amino acids and derivatives	C27H41N5O8	563.295	5.6791	-	-	-	264940	-	142.38	7290.98	834.91	16932.5	30276.5	40638.8	4456.69	39945.8	26189.4	40638.2	53498.6	10395.6	3420.78	35581.7	15725.3	97779.8	7672.29	44054.8	4732.42	84782.9	31912.4	36302.2	5697.77	30502.8	1552.82	3215	47937	76116.6	10063.4	4960.01	-
MW0145405	T3_positive	Arg-Ile-Val-Leu-Val	Amino acids and derivatives	Amino acids and derivatives	C28H54N8O6	598.417	4.566	-	-	-	264930	-	27439.7	25058.5	29168.4	24169.3	22978.9	27544.9	30923.5	25583.6	25756.6	27721.2	17025.7	22671.9	22023.1	24566.6	25497.1	19438.1	20846	24628.7	24655.3	20912.9	21068.6	25562.7	26488.4	24177.1	22801.9	18475.2	18367.4	23835.8	24998.9	23036.3	-
MW0146152	T3_positive	Asp-Ile-Lys-Glu-Met	Amino acids and derivatives	Amino acids and derivatives	C26H46N6O10S	634.3	5.307	-	-	-	264585	-	2786.85	4351.18	3190.61	731.14	260.61	327.42	1304.88	2769.87	1438.17	7383.58	7503.39	8065.99	7080.14	11824	9002.26	7761.26	6039.43	11674.6	18111	16393.2	14114.8	8543.13	7569.02	10661.6	12313.1	12564.1	10630.5	7612.11	15144.6	14659	-
MW0152340	T3_positive	Leu-Gly-Asp-Val-Ile	Amino acids and derivatives	Amino acids and derivatives	C23H41N5O8	515.295	6.6718	-	-	-	264399	-	8636.97	9373.37	9548.98	12092.2	11277.8	12443.5	13502	10909.1	11042.4	10584.1	6157.3	8095.69	7256.47	8202.69	9120.52	4362.28	3605.58	13368.1	8133.4	11619	5645.62	7996.11	3331.33	6254	11307	1910.9	10078.9	9147.02	10424.8	7181.34	-
MW0110206	T3_positive	Tyr-Ile-Leu	Amino acids and derivatives	Amino acids and derivatives	C21H33N3O5	407.242	2.1027	-	44294997	-	16381	-	518288	770409	863663	64555.1	63842.3	62285.8	446365	392645	395429	429164	377232	806612	521180	528482	524294	461961	377555	587541	299014	382366	478532	374650	507556	514799	486618	505595	451871	474348	470183	434159	-
MW0150840	T3_positive	His-Arg-Trp	Amino acids and derivatives	Amino acids and derivatives	C23H31N9O4	497.25	3.5172	-	102491500	-	20285	-	18629.7	17311.6	21318.2	14628.2	14397.7	14242.8	16950.5	17227.9	17168.7	17448.5	16666.7	16338.1	15590.7	17379.4	13487.6	16859.2	16849.6	17564.2	17157	16793	20208.9	15476.1	15604.6	17008.2	17646.2	16233.4	14635.8	13242.2	16310.1	15385.4	-
MW0152403	T3_positive	Leu-Leu-Met	Amino acids and derivatives	Amino acids and derivatives	C17H33N3O4S1	375.219	1.3568	-	145456458	-	23529	-	119.22	122.23	133.25	100.22	17.32	14.49	22.68	11.34	12.28	12.75	18.89	228.89	96.6	101.8	258.63	570.6	1090.36	1513.35	3827.77	4265.8	4719.42	448.61	434.25	245.97	1276.29	410.26	1887.34	3325.21	3531.35	3323.45	-
MW0108152	T3_positive	Met-Glu-Arg	Amino acids and derivatives	Amino acids and derivatives	C16H30N6O6S1	434.195	1.5727	-	145456923	-	23608	-	223.3	247.92	22.99	15.75	17.38	50.08	426.02	156.74	100.3	135.98	142.79	96.68	482.2	410.69	710.2	305.67	148.79	639.21	1583.26	2349.1	2153.49	853.44	685.27	341.84	1155.74	1543.09	1334.3	4846.39	5074.24	4069.07	-
MW0144788	T3_positive	Ala-Val-Ala-Ile-Gln	Amino acids and derivatives	Amino acids and derivatives	C22H40N6O7	500.296	4.9007	-	-	-	264430	-	118.42	2912.91	2465.12	1478.75	373.87	1911.42	1685.94	1860.33	1510.83	2118.74	1024.31	2030.77	1294.2	610.79	288.24	2883.17	2124.72	1802.03	5531.21	7623.25	8727.49	387.54	1095.32	1399	2378.23	1340.81	775.71	5929.79	5554.9	8186.8	-
MW0158897	T3_positive	Val-Arg-His-Arg	Amino acids and derivatives	Amino acids and derivatives	C23H42N12O5	566.34	5.699	-	-	-	245213	-	29288	30800.3	11920.7	139226	22486.2	8312.41	33756.9	8282.87	44702.3	38498	15733.7	58307.1	40888.9	49805.5	16681.1	27222.7	39675.1	58569.2	69687.5	46434.3	111740	43451.5	63866.2	125991	6736.2	9987.67	61012.7	8614.45	37700.7	33683.6	-
MW0156004	T3_positive	Pro-Thr-His	Amino acids and derivatives	Amino acids and derivatives	C15H23N5O5	353.17	1.3809	-	145457590	-	18189	-	178823	168408	184245	22768.7	19614.3	21311.8	81847.4	86910.7	81921.4	179472	158524	151636	144470	139721	148380	153908	147311	174831	171173	169870	171244	177126	171286	153625	157063	148600	145124	158920	159794	158107	-
MW0145576	T3_positive	Arg-Val-Tyr-Phe-Phe	Amino acids and derivatives	Amino acids and derivatives	C38H50N8O7	730.38	4.6412	-	-	-	264974	-	105.92	26.87	19.87	82.94	127.56	96.22	35.57	119.25	32.22	735.75	31.35	713.92	71.15	121.65	925.12	1248.96	475.86	1130.27	8679.79	11362.3	10044	702.48	143.29	71.23	236.53	392.26	93.37	1125.61	1955.15	1469.41	-
MW0158610	T3_positive	Tyr-Ser-Phe-Val-Phe	Amino acids and derivatives	Amino acids and derivatives	C35H43N5O8	661.311	3.4924	-	-	-	264114	-	150253	142917	153208	106961	104272	101766	155615	168591	159247	135477	118872	121928	122454	117509	123412	116831	114084	117873	128373	129503	135216	102930	107435	104815	115318	114901	99890.8	123114	125407	127711	-
MW0152320	T3_positive	Leu-Glu-His	Amino acids and derivatives	Amino acids and derivatives	C17H27N5O6	397.196	2.555	-	11848758	-	16180	-	3195.61	5159.9	6164.98	8644.4	8030.82	5973.33	5826.25	5972.15	3943.13	36165.1	32167.2	29779.5	55458.6	53636.1	59018.1	21969.5	21138.1	20004	19693	19377.1	16715.8	9691.43	19567.6	9019.48	43375.6	34263	28705.6	21902	15991.5	24986.8	-
MW0015494	T3_positive	15-keto-PGF1alpha	Lipids	Free fatty acids	C20H34O5	354.241	6.4547	-	5283118	HMDB0060045	-	-	65637.3	48999.6	50396.4	37935.1	39901.5	31803.4	50287.6	42877.2	54370.6	53069.8	44504.2	75016.6	42493.3	39217.3	45333.3	33437.4	43927.2	41148.4	22268.6	27333.9	33734.1	21127.5	29549.7	35126.8	41402.2	45408.1	25233	32476.7	29027.4	28105.3	-
MW0158391	T3_positive	Tyr-Asn-Gln	Amino acids and derivatives	Amino acids and derivatives	C18H25N5O7	423.175	1.8674	-	145458573	-	21064	-	11634.5	11760.7	13415.2	5586.91	5710.72	3528.69	9334.49	10048.6	10983.8	9445.32	9154.07	9361.33	9850.87	9222.06	8643.43	8658.3	8588.72	8176.9	6921.92	7331.02	7939.02	7312.38	7887.01	7912.09	9611.76	8966.83	8311.65	7318.31	9053.06	8211.45	-
MW0158226	T3_positive	Trp-Pro-Glu	Amino acids and derivatives	Amino acids and derivatives	C21H26N4O6	430.185	2.2794	-	101118236	-	20581	-	9793.51	9195.64	9461.18	271.52	570.49	492.18	6396.42	7734.15	8657.03	9481.19	9959.93	9473.76	7327.75	7445.61	8996.41	7696.12	3815.62	8530	7201.51	6494.9	6421.05	7055.07	9153.39	6983.79	7200.43	8040.46	6829.29	6940.65	7478.16	8226.25	-
MW0158383	T3_positive	Tyr-Arg-Phe	Amino acids and derivatives	Amino acids and derivatives	C24H32N6O5	484.243	4.0471	-	25203964	-	18415	-	42523.5	21675.2	9999.3	178137	177911	192382	101684	97203.1	68309.4	4751.75	2334.71	24903.4	40198.5	42014.5	39771.9	33549.1	20913.5	6596.11	1870.42	13897.4	16819.9	38167.4	42614.5	34530.8	8271.86	6802.15	5079.08	10847.9	6869.69	5527.49	-
MW0155983	T3_positive	Pro-Pro-Ser-Glu-Thr	Amino acids and derivatives	Amino acids and derivatives	C22H35N5O10	529.238	1.4942	-	-	-	264517	-	4719.22	3940.87	5736.07	215	261.86	900.92	3333.41	3471.47	243.96	2582.07	6212.32	8891.52	6319.45	5271.28	6426.7	1675.65	2174.45	3439.74	6040.28	9336.71	9494.31	5248.93	7405.48	4079.64	3990.26	6080.92	6910.49	9534.64	6120.25	8595.01	-
MW0158914	T3_positive	Val-Asn-Gln	Amino acids and derivatives	Amino acids and derivatives	C14H25N5O6	359.18	2.3384	-	145458847	-	21538	-	8541.97	9642.58	7845.37	10658.9	9811.05	11190.6	7192.51	7733.71	9226.27	5937.71	5087.5	7480.24	5754.44	3699.34	8472.39	5232.14	4731.21	4034.26	3307.95	3829.63	3991.97	4541.46	4222.57	6033.54	5515.71	5161.37	6580.88	4335.71	4427.45	4979.23	-
MW0151093	T3_positive	His-Thr-Gln-Glu	Amino acids and derivatives	Amino acids and derivatives	C20H31N7O9	513.218	3.8814	-	-	-	158142	-	10669.2	11263.2	11884.4	257.91	243.28	434.53	2837.21	5470.35	3937.38	11131.8	10913.5	11266.6	9935.21	12766.9	12849.8	11949.3	10108.5	11087.3	13833.6	11437.1	13212.6	11709.6	9903.23	10119.6	9899.72	9355.22	7022.72	10602.9	9890.66	11906.9	-
MW0155865	T3_positive	Pro-Gly-Glu-Cys-Leu	Amino acids and derivatives	Amino acids and derivatives	C21H35N5O8S	517.221	3.3212	-	-	-	264266	-	49621.6	50301.2	53207.6	3843.12	3223.87	2058.32	26037.1	27931.1	27958.2	46273.1	62766.7	73863.2	41243.6	65849.1	44451.9	30048.5	31508.1	32517.4	21971.4	23966	26684.5	42433.2	35532.8	41802.2	31800.3	32884.1	28942.1	24569.8	25070.8	22987.2	-
MW0146298	T3_positive	Asp-Tyr-Asp-Asn-Phe	Amino acids and derivatives	Amino acids and derivatives	C30H36N6O12	672.239	2.2401	-	-	-	264312	-	10723.1	8858.25	14324.3	4050.63	4199.7	3888.56	10496.7	9994.55	10040.5	11457.6	8526.38	8036.98	7608.68	6760.7	7524.82	7316.02	4911.38	7872.03	6282.17	6277.2	4930.75	7993.57	8228.09	7782.32	9949.88	10638.5	1137.72	6462.16	6071.78	6066.65	-
MW0158406	T3_positive	Tyr-Asp-Ala-Asp	Amino acids and derivatives	Amino acids and derivatives	C20H26N4O10	482.165	0.8648	-	-	-	256281	-	65836.5	61714.8	57208.1	33394.3	33413.1	33737.7	59655.6	61609	58988.6	54132.1	46268.7	44359.9	73001.3	70870.1	81524.7	87621.6	97339.5	97506.4	136551	153322	158016	84077.9	78662.8	84157.7	125212	125820	118376	255047	270107	244836	-
MW0156638	T3_positive	Ser-Arg-Ala-Lys	Amino acids and derivatives	Amino acids and derivatives	C18H36N8O6	460.276	6.593	-	-	-	229087	-	94692.3	133966	108609	72719.2	75060.6	68207.3	84607.2	69548.7	64473.2	113360	88906.2	80573.7	77622.9	80018.8	74049.9	64523.3	62697	104750	64875.8	91509.3	70094.3	79457.7	76534.4	77462.5	183726	130228	81378.2	112082	96397.4	115568	-
MW0058413	T3_positive	1-(9Z-nonadecenoyl)-glycero-3-phosphoethanolamine	GP	PE	C24H48NO7P	493.317	6.4349	-	52925138	-	77685	-	22855.6	18528	20759.7	24080.9	27778.3	18575.7	25830.5	27761	28728.9	24829.3	22662.3	18481.3	24999.8	19853.3	21933.1	23159.6	24302.2	28281	19906.6	22510.3	20466.7	26012.5	19371.3	25674.8	25225.2	27295.3	20189.2	22046.7	17380.9	28053.9	-
MW0105672	T3_positive	Arg-Pro-Arg	Amino acids and derivatives	Amino acids and derivatives	C17H33N9O4	427.266	5.5405	-	488930	-	18663	-	46768.7	47492.5	47144.8	33444.8	26263.9	23105.5	27731.1	30130.6	28440.1	37382	30643.3	32849.9	17956.9	18797.8	21047.1	15997.9	16707	18020.6	15875	14065.7	14004.7	20578.9	17201.5	22287.2	15634.7	16869.7	17329.5	17053.5	17016.9	14858.4	-
MW0150432	T3_positive	Gly-Lys-Val-Lys-Lys	Amino acids and derivatives	Amino acids and derivatives	C25H50N8O6	558.385	7.1597	-	-	-	264276	-	4124.25	1854.62	3500.29	3579.09	3283.08	4115.5	3757.3	3450.05	3543.79	3488.38	3555.7	3213.61	3745.71	4402.24	4477.07	3873.33	3906.47	3225.11	4040.79	3486.47	3815.77	3802.92	2970.28	3263.49	3289.43	2548	4135.81	3403.14	3710.19	3185.32	-
MW0151501	T3_positive	Ile-Leu-Val	Amino acids and derivatives	Amino acids and derivatives	C17H33N3O4	343.247	1.5924	-	53776302	-	22109	-	0.01	0.01	0.01	0.01	0.01	0.02	0.01	0.02	0.01	0.02	0.01	0.01	0.01	0.01	0.02	4.01	1.41	4.33	14.4	49.48	50.26	0.01	0.01	0.07	1.05	1.24	4.06	24.38	25.73	33.33	-
MW0146300	T3_positive	Asp-Tyr-Glu	Amino acids and derivatives	Amino acids and derivatives	C18H23N3O9	425.143	2.3384	-	145454597	-	15748	-	19720.8	20861.8	20765.7	6432.59	11310.9	6369.91	16418	19137.9	17638.2	13273	16782.2	14715.5	8183.86	13593.1	11425.1	11363.5	8698.89	11020.6	12207.9	12176.2	5006.32	11810.2	11880.7	11357.6	7207.36	9289.87	8920.54	10823.6	11015.5	12984	-
MW0153830	T3_positive	Methylcarbamyl PAF C-8	Others	Lactones	C18H39N2O7P	426.25	8.8105	-	-	-	62994	-	6789.82	1797.72	1971.87	1411.14	1309.36	4280.42	5387.6	7645.57	9622.19	15861.5	8866.94	2676.79	5609.79	1166.47	10553.6	10712.8	11677.5	16280.3	11760.2	13458	15814.7	6217.16	15736.2	7948.85	16850.8	12242.5	15100.8	10266.3	26030.2	15927.5	-
MW0168281	T3_positive	Dioleoylphosphatidic acid	GP	PA	C39H73O8P	700.504	4.8614	-	9547172	-	34486	-	2.0273e+06	1.94401e+06	2.31151e+06	2.04715e+06	1.93245e+06	2.04374e+06	2.1278e+06	1.78021e+06	1.86294e+06	2.09097e+06	2.22213e+06	2.08083e+06	2.2746e+06	2.0827e+06	2.34871e+06	1.94687e+06	2.2281e+06	2.09477e+06	1.83346e+06	2.2596e+06	2.00148e+06	2.15248e+06	2.11466e+06	2.02249e+06	2.30304e+06	2030891	1.8902e+06	1.86627e+06	1.9286e+06	1.72957e+06	-
MW0109603	T3_positive	Ser-Ala-Lys	Amino acids and derivatives	Amino acids and derivatives	C12H24N4O5	304.175	4.3631	-	145457656	-	22975	-	40437.3	40723.8	39738.8	31810.6	34848.5	34677.2	43090.4	42275.9	43142.4	35294.8	32442	33066.2	35197.6	37059.1	36644.4	38255.9	36685.7	34547.5	43296.8	45368.1	49075.9	32806.9	32929.9	30732.6	29942.7	27039.8	26757.2	33720	35525	35832.9	-
MW0156897	T3_positive	Ser-Pro-Pro-Ser-Ala	Amino acids and derivatives	Amino acids and derivatives	C19H31N5O8	457.217	2.3186	-	-	-	264522	-	35014.6	36508.1	39376.6	27675.7	24277.4	24213.9	51603.7	55690.7	57573.3	35780.7	28828	30256	16980.5	17507.5	19705.3	16179.1	16369.5	19393.5	14756	13764.4	13750.7	20147.7	16689.9	17597.1	16511.4	15411.6	13969.9	13250.6	14236.3	13493.9	-
MW0149677	T3_positive	Gln-Glu-Asp-Glu-Arg	Amino acids and derivatives	Amino acids and derivatives	C25H41N9O13	675.282	2.8302	-	-	-	264927	-	72808.8	72873	77744.1	5074.75	5655.29	5384.76	30035.9	29760.6	29923.5	78578.9	62961	72381.5	58976.2	60279.7	65736.1	69549.8	62151.8	66781.7	60503.2	60613.5	62524	70364.1	61151.8	59928.1	66310.8	68533.9	61773.3	64431.2	57975	60180.4	-
MW0159241	T3_positive	Val-Val-Ile	Amino acids and derivatives	Amino acids and derivatives	C16H31N3O4	329.231	3.4191	-	145459085	-	18891	-	27365.8	28857.5	27036.8	2022.94	1110.48	2869.99	17023.5	19722.9	10306.6	26375.4	24334.8	23237.3	19534.6	18797.9	15187.2	19062.7	20290.5	19029.6	22730.9	22518.4	23494.2	17924.9	18527.5	18972.2	19671.8	19342.6	17687	19138.5	20949.8	20698.8	-
MW0152982	T3_positive	Lys-His-Ala-Val-Ser	Amino acids and derivatives	Amino acids and derivatives	C23H40N8O7	540.302	6.5734	-	-	-	264878	-	127581	100049	119823	138593	146133	135230	146508	151069	155961	125495	117914	117978	126595	105888	123756	125989	133679	145364	126553	124350	139652	125341	139833	132533	119536	110695	104049	116379	114973	115065	-
MW0151636	T3_positive	Ile-Tyr-Val	Amino acids and derivatives	Amino acids and derivatives	C20H31N3O5	393.226	6.593	-	145456324	-	17043	-	339333	486729	389051	258809	221022	195395	232342	185180	211214	467525	299762	290072	235431	284994	256118	207762	217694	413439	223364	315221	251037	283629	294810	273982	940891	487063	362101	458753	304720	432516	-
MW0157867	T3_positive	Thr-Val-Met	Amino acids and derivatives	Amino acids and derivatives	C14H27N3O5S1	349.167	5.3	-	145458254	-	16809	-	260.9	139.19	307.64	28.47	438.04	608.44	419.01	155.6	28.8	793.88	1737.45	3191.61	1927.82	1105.65	753.71	1235.04	1028.69	712.9	893.13	800.43	398.22	1090.1	1930.07	1231.5	869.12	1124.89	1162.52	301.13	832.18	750.49	-
MW0150368	T3_positive	Gly-Gly-Lys-Pro-Asn	Amino acids and derivatives	Amino acids and derivatives	C19H33N7O7	471.244	6.0175	-	-	-	264839	-	2583.43	16914.3	17361.8	7421.18	1186.22	7468.87	6165.96	4724.57	2582.92	1548.88	8315.6	1123.09	6902.9	7275.9	4745.83	3632.81	3803.31	3679.89	6575.86	7431.54	4784.54	2617.02	5396.48	3739.01	2366.05	1474.27	2110.75	4585.46	2630	3523.12	-
MW0145295	T3_positive	Arg-Asp-His-Asp	Amino acids and derivatives	Amino acids and derivatives	C20H31N9O9	541.225	3.1443	-	-	-	216401	-	87937	57777.8	87242.1	5420.73	6182.97	6350.8	44739.1	43733.9	45733.2	75357.4	72630.9	38246.7	73445.2	69732.6	72264.6	59395.3	67853.8	65918.9	67368	72069.1	69235	69669.6	63489	63465	64775.6	63640.1	57694.6	54039.2	63184.7	48958.7	-
MW0150336	T3_positive	Gly-Cys-His	Amino acids and derivatives	Amino acids and derivatives	C11H17N5O4S1	315.1	2.2401	-	100916748	-	16167	-	7299.26	7402.94	10438.3	4511.38	3831.44	3616.14	6883.75	9254.36	8720.09	18272.1	8920.9	14869.5	9611.53	8764.9	10636.8	14389.5	11883.3	10181.3	8545.38	7825.86	8945.48	10806.7	12633.7	11520.1	13529.2	7919.97	9011.85	8497.29	6455.83	8426.67	-
MW0152367	T3_positive	Leu-Ile-Ala	Amino acids and derivatives	Amino acids and derivatives	C15H29N3O4	315.216	2.299	-	131953528	-	19695	-	39935.3	34973.3	40116.5	21421.8	24343.2	23387.3	25268.2	34417.7	22889.7	37973.5	27782.1	28080.3	32026.7	30638	23800.1	29169.6	29186.4	23118.4	14789	9795.5	17196.9	23313.6	23777.3	26161.7	24693.5	24837.9	24523.7	22422.2	22487.7	18800.6	-
MW0123681	T3_positive	Dihydrorhodamine 123	Heterocyclic compounds	Heterocyclic compounds	C21H18N2O3	346.132	2.496	-	105032	HMDB0251329	-	-	38699.1	42402.4	43640.2	39114.7	37838	33716.4	30393.1	30126.9	37399.2	35782.2	29805.6	35944.1	28240.4	29672.8	26354.8	27846.3	27858.6	30471.4	27055.8	29829.2	28860.2	30803.8	30319.1	29673.4	30768.5	30073.7	27703.3	22087.4	21163.3	22855.4	-
MW0012778	T3_positive	1-Docosanoyl-sn-glycero-3-phosphocholine	GP	PC	C30H62NO7P	579.426	6.5734	-	24779479	HMDB0010398	-	C04230	4442.82	6099.86	8671.43	2039.27	1692.16	2029.64	722.96	323.74	1150.7	8368.8	13635.2	5339.63	880.52	2013.89	2114.75	1979.5	2845.11	9187.39	38066.7	12645.5	15783.1	4750.6	3872.56	2680.7	4173.27	12892.9	6593.5	26719.7	13347.7	28055.7	ko00564,ko04148
MW0147991	T3_positive	Cys-Asp-His	Amino acids and derivatives	Amino acids and derivatives	C13H19N5O6S1	373.106	2.2205	-	145454676	-	19299	-	956007	920465	953047	460023	472524	450413	691412	710392	714782	935924	785952	797059	709548	733133	765425	688368	701303	752132	692958	665021	670423	664878	644925	640163	644235	706682	672958	624240	617914	629110	-
MW0155941	T3_positive	Pro-Met-Glu	Amino acids and derivatives	Amino acids and derivatives	C15H25N3O6S1	375.146	3.1052	-	145457535	-	16803	-	6308.68	6536.3	7528.96	887.03	778.3	594.75	2017.66	2869.87	1929.68	14776.8	15031	4870.25	4797.27	2180.09	3103.55	1915.99	4102.62	4717.43	4097.47	3931.83	3979.87	3764.69	4088.86	4065.58	4092.4	2599.08	4657.12	3878.59	3405.19	4289.63	-
MW0146076	T3_positive	Asp-Gln-Asn-Asp	Amino acids and derivatives	Amino acids and derivatives	C17H26N6O11	490.166	2.5157	-	-	-	124902	-	24517.9	22426.4	23847.8	15878.1	14868.9	12798.1	19315.7	22038.3	21980.7	24169.4	21117.9	24130.5	19743	21822.3	22180.3	27957.4	20811.3	21144.6	20372.3	19278.5	21068.1	18195.1	20391.4	25232	23611	18561.3	19176.1	20243.8	17784.6	18993.7	-
MW0103515	T3_positive	[(2R,5R)-5-(4-amino-2-oxopyrimidin-1-yl)-4-hydroxy-2-(hydroxymethyl)oxolan-3-yl] dihydrogen phosphate	Nucleotides and derivatives	Nucleotides and derivatives	C9H14N3O8P	323.052	0.6098	-	57047691	-	-	-	30734.3	33900.3	34537.8	21594.3	28913.4	29762.9	28295.8	32046.8	30907.7	58305	41479.6	33723.8	37852.5	32812.4	51435.7	32036	44920.3	46430.6	52746.5	45929.2	48426.9	27589.5	29116.5	32539.4	27280.4	47932.7	27568.1	56032.5	55823.3	61942.8	-
MW0158920	T3_positive	Val-Asn-Leu-Pro-Ile	Amino acids and derivatives	Amino acids and derivatives	C26H46N6O7	554.343	3.38	-	-	-	264737	-	9282.68	9944.51	7956.33	2317.31	7467.2	5163.47	9924.62	4676.71	8924.63	7751.63	7520.44	7586.1	730.02	3507.09	1947.18	288.18	572.48	824.56	4466.37	2954.33	3394.33	2063.55	1975.65	2108.15	538.08	1330.24	1037.29	1902.38	1181.2	1450.78	-
MW0144458	T3_positive	Ala-Ala-Leu-Arg-Ala	Amino acids and derivatives	Amino acids and derivatives	C21H40N8O6	500.307	6.6322	-	-	-	264426	-	4590.89	2754.6	2564.21	7407.8	6225.55	3409.88	7623.7	5788.97	4879.63	7267.89	3389.93	5453.31	1495.1	5468.04	5944.96	2878.55	3556.38	9182.84	3798.52	1592.89	3881.83	5229.63	6121.45	6192.37	4310.28	3967.43	5097.82	3392.45	5520.69	2643.55	-
MW0155844	T3_positive	Pro-Glu-Ala-Gln-Lys	Amino acids and derivatives	Amino acids and derivatives	C24H41N7O9	571.297	5.5206	-	-	-	264118	-	10648.7	5646.15	6239.28	23897.4	10143.4	24057	12256.4	13598.3	5515.41	4734.32	9235.44	5165.9	11902.4	11120.3	10529.3	46468.2	44075.6	22360.1	14799.3	23562.1	41288.3	24241.8	10754.8	6761.22	9860.99	13070.6	11978.2	11025.4	7112.53	25299.8	-
MW0157809	T3_positive	Thr-Thr-Asn	Amino acids and derivatives	Amino acids and derivatives	C12H22N4O7	334.149	3.0856	-	9880770	-	21943	-	22573.7	21135.9	15212.7	6832.77	1677.54	6138.06	4754.2	11510.5	12326.1	19436.7	20924.2	17873.7	20927.9	19274.7	18814.9	17287.1	18040.8	18112.8	17919	18801.7	18816.7	17573.1	20075.5	18439.3	18824	17313.6	17634	17937.9	15761.4	19448.4	-
MW0110379	T3_positive	Val-Val-Arg	Amino acids and derivatives	Amino acids and derivatives	C16H32N6O4	372.248	6.0971	-	25123284	-	16915	-	420.39	846.63	270.07	2094.86	1785.83	9912.35	673.52	264.22	329.32	377.86	461.4	386.2	191.74	399.94	295.64	300.91	210.36	281.49	432	502.53	211.58	1012.88	1184.87	1119.5	418.32	530.34	718.17	692.35	376.51	828.4	-
MW0150906	T3_positive	His-Gln-Thr-Glu	Amino acids and derivatives	Amino acids and derivatives	C20H31N7O9	513.218	3.4387	-	-	-	157002	-	135.54	161.64	236.6	70.16	149.67	89.71	106.56	110.95	201.71	221.49	94.99	194.95	37.76	231.11	150.85	430.99	652.6	562.46	2766.58	2971.97	3934.07	89.45	291	64.16	850.4	1355.36	1446.47	4394.22	4021.85	3862.02	-
MW0105574	T3_positive	Propionic acid, 2-amino-3-ureido-	Organic acids	Organic acids	C4H9N3O3	147.064	3.1248	-	348153	-	43854	-	3700.61	2737.74	3467.34	2307.71	1703.7	2983.29	3151.43	3790.07	3148.66	3897.32	2763.41	4769.99	6438.69	6554.29	6790.36	8424.78	7340.59	7962.8	8560.01	8497.2	4620.92	5810.74	5695.28	4986.43	8179.99	6661.87	7284.38	6264.14	8671.43	6217.41	-
MW0156694	T3_positive	Ser-Cys-His	Amino acids and derivatives	Amino acids and derivatives	C12H19N5O5S1	345.111	1.7101	-	145457707	-	16935	-	83846.6	82628.5	85809.6	35894.5	36986.8	37320.4	69857.4	71051	64386	72280.5	70044.2	71120.3	53127.4	58110.4	61112.3	50174.7	49967.5	57105.7	52430	52988.8	54175.4	53859.4	55740.6	51793.1	52413.4	53577.3	52343.2	54503.3	52678.2	50504.1	-
MW0150883	T3_positive	His-Cys-Asp	Amino acids and derivatives	Amino acids and derivatives	C13H19N5O6S1	373.106	1.9462	-	145455800	-	19837	-	60687.9	60652.8	44109.2	28550.2	25895.9	21208.7	39700.5	42736.8	27856.1	37051.6	45022.1	51258.1	46024.6	47283.5	46481.8	27115.7	39216.3	47295	42862.3	4069.91	35227.9	48220.5	46896.8	46268.4	46856.9	30375.8	43464.1	41705.4	36213.5	40583.4	-
MW0152522	T3_positive	Leu-Thr-Trp	Amino acids and derivatives	Amino acids and derivatives	C21H30N4O5	418.222	4.2057	-	145456528	-	23609	-	933.15	1441.38	318.88	2371.5	1472.66	2657.6	762.89	1094.81	2046.04	496.79	1731.11	285.45	1807.58	2116.16	770.44	2280.62	2117.91	3124.92	11623.6	11542.1	11548.5	341.53	1051.46	921.57	2933.55	1842.53	1493.54	9305.68	9497.53	7140.43	-
MW0145537	T3_positive	Arg-Tyr-Asn-Glu	Amino acids and derivatives	Amino acids and derivatives	C24H36N8O9	580.26	6.072	-	-	-	223302	-	75215.1	64455.5	70614.2	108278	21727.3	52382	33376.4	33275.7	43527.3	10130.7	53235.3	56117	61925.9	42840.8	88651	4854.53	4750.27	40541.7	74884.5	49918.4	53786.2	24564.1	98290.9	86965.6	50419.8	16463.5	55109.8	133196	52752.8	50773.4	-
MW0157835	T3_positive	Thr-Tyr-Asp-Arg-Asn	Amino acids and derivatives	Amino acids and derivatives	C27H41N9O11	667.293	4.7016	-	-	-	264931	-	254.42	433.6	413.82	698.95	447.6	221.16	1030.55	902.68	683.29	5412.12	4268.26	5929.87	278.71	1190.07	740.21	1235.03	676.83	448.89	879.96	746.42	738.21	817.93	1020.38	801.44	443.99	652.4	684.17	809.24	2169.56	676.03	-
MW0150330	T3_positive	Gly-Asp-Ser	Amino acids and derivatives	Amino acids and derivatives	C9H15N3O7	277.091	2.9875	-	24997747	-	22715	-	11410.6	11274.5	12862.2	6966.99	6992.32	6119.1	10506.6	11297.1	10814.8	11140.1	9216.75	9351.46	8130.85	7590.09	7858.93	7582.14	7720.66	8052.02	10720.8	10515.5	10964	11208	13524.6	15087.7	15059.6	14091.4	14325.1	24573.9	22079.8	22200.5	-
MW0145944	T3_positive	Asn-Val-Asp-Glu-Val	Amino acids and derivatives	Amino acids and derivatives	C23H38N6O11	574.26	3.203	-	-	-	264060	-	9758.82	17242.2	10684	1331.9	898.31	94.43	7719.8	7265.13	3727.1	11694.9	9261.04	8335.34	11698.4	10660	8100.29	8326.99	9269.54	10233.3	9625.23	9879.22	10512.9	8871.82	5782.9	10881.8	9315.76	9323.44	10420.3	9773.14	9499.69	10076	-
MW0150808	T3_positive	His-Ala-Arg-Glu	Amino acids and derivatives	Amino acids and derivatives	C20H33N9O7	511.25	4.4225	-	-	-	151762	-	3835.33	4081.74	4611.55	803.99	4136.95	3478.56	4503.81	3948.41	3427.99	3342.25	173.06	4285.02	1846.98	1505.53	2052.16	2219.74	2118.32	910.4	3649.68	2321.02	2320.12	802.49	759.73	2224.51	2613.06	1992.26	2342.34	3127.01	1040.76	1939.24	-
MW0155102	T3_positive	Phe-Asn-Asn	Amino acids and derivatives	Amino acids and derivatives	C17H23N5O6	393.165	2.6335	-	145457143	-	18313	-	37931.3	44416.4	41650.9	18986.6	16594.3	17291.7	20916.6	22181.4	21482.3	33634.3	31304.3	31203	32405.8	30573.7	34278.9	31945	31034.8	30395.5	28320.7	31467.2	29662.4	28622.4	28562.3	29819.4	29252.5	28612.1	26456.9	26869.5	26173.2	27163.3	-
MW0157890	T3_positive	Thr-HoPhe-OH	Amino acids and derivatives	Amino acids and derivatives	C20H22N2O7	402.143	5.1995	-	-	-	65348	-	11132.6	11848.1	15654.1	13326.6	12631.6	12637.3	12613.7	14814.9	14054.6	27497.5	17513.5	29136.8	22845.6	27173	32181	27017	19558.7	19298.5	10092.2	17161.8	14829.5	29885.2	22243.7	26358.5	19838.1	20186.5	18824.4	14900	17074.3	16366.9	-
MW0107171	T3_positive	Gly-Gly-Val	Amino acids and derivatives	Amino acids and derivatives	C9H17N3O4	231.122	2.9481	-	7004886	-	-	-	730.47	493.94	14.92	4427.85	3674.78	2792.68	4228.65	16681.8	5498.48	12838.1	11007.2	10657	11288.2	10168.8	11986.6	7253.12	6746.54	6474.29	10583.6	7993.74	11682.8	1768.95	1444.67	608.28	9407.87	9393.28	4081.32	5622.33	5109.69	6504.07	-
MW0158360	T3_positive	Tyr-Ala-Phe	Amino acids and derivatives	Amino acids and derivatives	C21H25N3O5	399.179	4.9208	-	22215051	-	17624	-	3283.07	2362.28	2324.42	2794.86	555.33	3136.37	569.68	1651.01	1742.11	3975.8	1975.11	2265.67	3902.53	6806.75	5572.64	8239.1	11845.2	13181.9	14083.8	11976	15005	1706.52	6180.51	5438.45	11627.7	9971.99	6255.46	6818.5	10932.9	5011.47	-
MW0148006	T3_positive	Cys-Glu-His	Amino acids and derivatives	Amino acids and derivatives	C14H21N5O6S1	387.121	2.3974	-	145454726	-	18354	-	10095	9436.79	10841.1	7082.81	6988.8	7277.54	8429.54	8706.05	9458.63	10386.5	11472.9	10231.5	7950.58	8031.28	8478.46	7656.31	5940.81	8670.86	7423.27	7960.85	8317.69	7311.04	8552.75	7447.26	7190.76	6575.47	7346.06	6205.29	6072.76	7700.98	-
MW0153164	T3_positive	Lys-Trp-Cys	Amino acids and derivatives	Amino acids and derivatives	C20H29N5O4S1	435.194	5.3001	-	10296690	-	20383	-	202.77	200.33	2125.97	580.62	769.58	150.63	53.26	35.24	351.96	18343.2	12545.9	15200.2	15404.7	15584.3	15052.5	14871.5	18395.5	12224	12405.8	13458.6	12585.3	23778	34998.2	26380.9	25847.8	26880.4	27772.8	19738.9	17643.7	22352.9	-
MW0145244	T3_positive	Arg-Ala-Asp	Amino acids and derivatives	Amino acids and derivatives	C13H24N6O6	360.176	4.9208	-	9928820	-	19794	-	3747.01	6862.97	12649.7	820.31	238.06	189.37	4028.47	222.86	2692.6	3089.97	7800.82	8964.83	2620.91	4470.9	5664.31	1786.69	854.52	5340.42	3560.04	11602.9	1895.93	8474.54	5058.02	6170.69	8706.98	8085.89	7754.1	1852.23	1459.27	8006.65	-
MW0107760	T3_positive	Leu-Thr-Gln	Amino acids and derivatives	Amino acids and derivatives	C15H28N4O6	360.201	2.6926	-	9968846	-	22508	-	3392.35	4260.72	2078.94	210.8	201.62	48.76	2376.17	1740.56	802.75	3342.98	3609.01	3211.01	2581.02	1460.63	2415.52	2543.87	2679.79	4316.08	2168.32	2840.73	2766.47	2852.32	2019.56	2341.24	2224.52	1017.11	1301.18	896.09	2836.13	1714.31	-
MW0159199	T3_positive	Val-Trp-His	Amino acids and derivatives	Amino acids and derivatives	C22H28N6O4	440.217	2.3384	-	145459062	-	19287	-	242003	249980	270512	29600.5	28457.3	26417.9	175988	174472	184160	259912	230715	228305	207613	225625	215647	200338	184889	218069	198106	202615	189768	206267	198308	188379	217263	195814	197752	210132	191587	204516	-
MW0149850	T3_positive	Gln-Val-Ala	Amino acids and derivatives	Amino acids and derivatives	C13H24N4O5	316.175	0.6098	-	145455267	-	15674	-	15075.6	15948.6	30071.3	21752.3	21661	15815.9	20181.8	22373.2	22730.2	28400.2	20875.2	23839.9	20051.9	26467.8	23520	34913.8	23559.7	24040.3	28460	24560	30863.4	15863.4	19514.7	22488.9	30494.6	29300.7	22624.6	28480.3	29557.7	28076.7	-
MW0156765	T3_positive	Ser-Gly-Val-Ser-Glu	Amino acids and derivatives	Amino acids and derivatives	C18H31N5O10	477.207	0.8648	-	-	-	264797	-	98322.6	97371.6	99937.8	40227.2	49152.7	44006.7	112099	101327	105032	62783.6	64525.8	72371	77401.4	77858.7	91071.5	82999.8	93745.2	96183.4	142823	159341	164611	103183	106201	105448	145484	127031	114374	373167	351991	270148	-
MW0152225	T3_positive	Leu-Arg-Gly-Pro-Ser	Amino acids and derivatives	Amino acids and derivatives	C22H40N8O7	528.302	6.514	-	-	-	264811	-	5284.74	4095.14	9623.05	122.77	205.35	681.55	3481.58	2923.34	5635.04	6650.3	3893.95	5978.99	617.77	1924.36	1304.65	468.82	2341.47	100.51	1654.67	843.06	102.72	1305.83	339.87	2976.91	1260.14	346.57	692.89	2410.11	2502.37	3117.31	-
MW0155182	T3_positive	Phe-Glu-Leu	Amino acids and derivatives	Amino acids and derivatives	C20H29N3O6	407.206	2.0637	-	145457205	-	16873	-	26974.8	20706.8	23740.6	6543.42	4978.42	6424.29	7331.31	8815.21	24471.3	27453.2	22642.7	13211.4	18865	18445.6	23633.2	8606.4	8446.36	20539.8	20460.4	9683.94	18868.8	19348.1	19843	17551.5	17987.8	11824	8577.01	9076.59	21338.2	17443.6	-
MW0149833	T3_positive	Gln-Trp-Trp	Amino acids and derivatives	Amino acids and derivatives	C27H30N6O5	518.228	4.0571	-	145455247	-	19956	-	631.61	48.27	230.3	1276.15	2521.5	2235.98	432.29	1148.83	280.98	392.19	300.22	269.19	82.19	281.42	464.78	270.39	470.29	445.02	479.98	172.34	626.48	829.8	461.17	349.63	313.52	396.94	336.71	383.07	305.55	232.77	-
MW0155072	T3_positive	Phe-Ala-Asn-Lys	Amino acids and derivatives	Amino acids and derivatives	C22H34N6O6	478.254	3.5369	-	-	-	135708	-	32067.3	32263.7	32572.1	6668.86	5417.36	5836.9	20394.1	21151.9	19133.9	30615.4	26109.5	26163.4	23168.5	21125.4	22787.9	16862.4	19958.2	20475.6	18098.4	15748.8	17628.8	20643	22352.2	22210.1	19311.3	16842.8	16448.6	16475.2	17389.4	17056.6	-
MW0150077	T3_positive	Glu-Lys-Leu-Glu-Ala	Amino acids and derivatives	Amino acids and derivatives	C25H44N6O10	588.312	5.5206	-	-	-	264236	-	26661.6	15547.3	5895.89	32054	58335.2	203	9845.52	60324.1	38751.3	25262.5	31046.1	70510.1	3722.29	61950.3	66675.7	33004.2	29043.1	29539.6	26831.3	14537.2	2480.56	2431.99	28727.4	35473.2	50727.6	33819	20365.6	24442.7	19687.7	17492.3	-
MW0110195	T3_positive	Tyr-Gln-Lys	Amino acids and derivatives	Amino acids and derivatives	C20H31N5O6	437.227	3.8814	-	14389275	-	21754	-	98130.2	51444.9	100458	100151	113457	55861.1	58023	52752	76180	78810.7	76415.1	79963.4	68546.1	63394.5	47915.8	52584.5	59674.9	67429.1	60645.8	65062.5	42414	72411.9	86007.5	81380.4	37801.3	35715.4	91342.5	34143.9	61505.9	72522.6	-
MW0053219	T3_positive	Ganglioside GM3 (d18:0/18:0)	SL	Cer	C59H110N2O21	1182.76	5.7188	-	53481192	HMDB0011916	-	-	4247.39	4371.97	7956.56	1826.31	8130.52	4594.01	9651.18	11198.6	8282.94	2473.3	9074.98	5682.43	17723.4	8463.61	5554.42	17777.1	15055.5	1783.37	13153.3	5503.01	13402	15649	14948.6	11174.6	8153.32	10669	3980.56	7716.37	2304.73	17668	-
MW0055602	T3_positive	PA(15:0/22:4(7Z,10Z,13Z,16Z))	GP	PA	C40H71O8P	710.489	8.7714	-	52928750	HMDB0114827	-	-	105738	198332	116255	156935	140910	125463	97819.9	107548	73738.8	120220	83640.2	76077	100397	59565.9	65573	33869.6	31603.4	33000.6	27860.4	27402.8	35936.1	38742.5	46539.2	31179.5	52231.6	30685.9	22532.2	34413.5	24188.5	44283	-
pmn001695	T3_positive	Trihydroxycinnamoylquinic acid	Phenolic acids	Phenolic acids	C16H20O10	372.106	3.949	-	155818045	-	-	-	30167.2	28054.2	28026.3	8249.65	14893.8	7370.16	19589.2	20088.2	24650.8	25903.3	25348.6	27383.7	25187.8	26796.3	30042.4	31405.6	31502.5	33394.4	41242.8	36544.1	39420.3	27355.2	26869.8	27458.8	37682	30488.2	32016.7	34504.2	37296.6	35778.3	-
MW0055593	T3_positive	1-pentadecanoyl-2-(11Z,14Z-eicosadienoyl)-glycero-3-phosphate	GP	PA	C38H71O8P	686.489	8.7714	-	52928743	HMDB0115508	-	-	17889.4	40706.9	39110.8	69355.4	88459.9	85947.2	87195.6	83091	108990	89642.9	89855.9	91709.8	107929	93220.3	92771.2	75967.5	94590.9	86660.1	92314.5	68837.4	78101.7	80130.2	66026.3	59397.8	59657.4	68243.2	68860.7	60376.3	59931.1	62012.2	-
MW0158794	T3_positive	UDP-N-acetylmuramoyl-L-alanyl-D-glutamyl-N6-(L-alanyl)-L-lysyl-D-alanyl-D-alanine	Amino acids and derivatives	Amino acids and derivatives	C43H70N10O27P2	1220.39	5.5206	-	46173740	-	-	C04894	2629.58	1435.85	2033.3	5087.56	10151.5	12258.9	7880.36	10384.5	7225.29	2994.29	3548.49	1298.48	6639.68	3277.47	2846.77	8183.73	5764.6	7529.94	5874.35	5601.73	8907.9	1437.6	3666.99	5125.89	6885.4	4019.19	2747.75	3274.97	3074.14	3644.65	-
MW0049503	T3_positive	1-Myristoyl-3-eicsoatetraenoyl-sn-glycerol	GL	DG	C37H64O5	588.475	7.6027	-	131801709	HMDB0055977	-	-	1422.65	897.24	1624.21	1437.12	2599.46	1731.5	1671.75	1826.44	825.75	1846.13	1285.04	819.06	1987.5	1403.54	1984.27	1058.13	749.24	3018.98	961.07	1803.08	1769.19	1186.24	1498.91	1307.52	1537.92	1425.63	2625.12	715.24	1234.57	1421.23	-
MW0166475	T3_positive	N-acetyl-5-hydroxytryptamine sulfate	Organic acids	Organic acids	C12H13N2O5S-	297.055	0.6098	-	102514958	-	-	-	18426.5	19792.8	11114.9	3938.45	10607.7	8696.93	11227.2	13683.1	10343.3	19777.1	4757.92	3207.73	7649.69	4283.23	19306.8	2528	10774.9	14987	6021.77	5659.2	6076.13	7859.25	9258.62	14365.3	16376.9	24056.3	18357.1	23334.6	24226.8	23841.9	-
MW0055594	T3_positive	PA(15:0/20:3(5Z,8Z,11Z))	GP	PA	C38H69O8P	684.473	8.791	-	131821877	HMDB0114820	-	-	14094.3	13695.6	5385.43	4898.29	6701.96	7256.61	9557.88	1832.16	6537.62	4950.24	4700.52	4967.17	2161.91	2295.2	6597.3	4031.02	2171.3	2955.64	3877.58	225.26	1424	842.24	1302.96	896.89	167.69	1889.1	1075.65	102.94	943.61	558.15	-
MW0011898	T3_positive	1,2-Dioctanoyl-sn-glycerol	GL	DG	C19H36O5	344.256	6.2361	-	148879	HMDB0116368	-	-	9094.43	10062.3	5413.08	12308.4	16177.3	6541.44	7801.03	12296.9	5535.03	27802	21063.2	21076.1	23706.1	23558.2	30585.8	33483.5	27678.5	34896.5	18064.3	15073.7	25858.9	25667.7	34927.6	33853.7	36681.9	20985.4	29999.2	22422.9	20188.3	20923.7	-
MW0166260	T3_positive	[(2S)-2-[(9Z,12E,15Z)-octadeca-9,12,15-trienoyl]oxy-3-[(2R,3R,4S,5R,6R)-3,4,5-trihydroxy-6-[[(2R,3R,4S,5R,6R)-3,4,5-trihydroxy-6-(hydroxymethyl)oxan-2-yl]oxymethyl]oxan-2-yl]oxypropyl] (9Z,12Z,15Z)-octadeca-9,12,15-trienoate	GL	TG	C51H84O15	936.581	7.5344	-	91820238	-	-	-	2.74923e+06	3.68555e+06	3.85162e+06	3.23917e+06	1.18733e+06	1.51177e+06	1.52453e+06	3.30705e+06	2.8336e+06	3.38777e+06	1.89048e+06	2.34361e+06	2.98229e+06	1.67101e+06	2.37765e+06	2.38852e+06	1.091e+06	1.32142e+06	1.16439e+06	3.02935e+06	3.02023e+06	3.27999e+06	1.63472e+06	1.86998e+06	1.42284e+06	1.70869e+06	2.13647e+06	2.04462e+06	7.65937e+06	8.15555e+06	-
MW0010817	T3_positive	[(2E)-2,11-dimethyl-7-methylidene-6,12-dioxo-5,14-dioxatricyclo[9.2.1.04,8]tetradeca-1(13),2-dien-9-yl] (E)-4-acetyloxy-2-methylbut-2-enoate	Others	Lactones	C22H24O8	416.147	5.5797	-	23872022	-	-	-	3130.93	4090.51	46.35	2265.62	1799.96	1204.12	1585.73	1575.66	1679.13	23256.2	46296.7	39299.7	17125.3	15821	17018.9	9835.95	11018.1	12446.3	9781.26	8229.52	12156.5	21803	28568.7	27550	26300	60844.4	60455.6	32715.8	23962.8	36198.4	-
MW0011816	T3_positive	1-(8Z,11Z,14Z-eicosatrienoyl)-glycero-3-phosphate	GP	PA	C23H41O7P	460.259	8.791	-	52929761	HMDB0062313	-	-	39659.6	29049.7	10660.9	38104.2	36890.9	11567.3	38357.1	35454	40128.7	20082.6	30698.7	24619.9	27841.1	17221.6	21801	14879.4	23342.5	18868	20163.5	25985	22339.4	25577.4	10883.5	24619.5	16276.1	10126.9	27394.9	25250.9	12984.6	33373.1	-
MW0004036	T3_positive	Isovanillic acid	Benzene and substituted derivatives	Benzene and substituted derivatives	C8H8O4	168.042	3.7131	-	12575	HMDB0060003	-	-	4197.02	5066.08	5695.06	1680.38	2035.11	1111.86	3100.53	3868.03	460.19	16286.2	14879.4	15644.8	11998.1	11158.7	13360.2	11773.6	14301.5	9896.09	12440.6	5740.35	3717.66	13581.2	13510.8	13024.5	13602.8	8768.92	8432.43	6749.44	2462.85	10867.6	-
MW0012813	T3_positive	[(2R)-3-hexadecanoyloxy-2-[(6E,9E)-octadeca-6,9-dienoyl]oxypropyl] 2-(trimethylazaniumyl)ethyl phosphate	GP	PC	C42H80NO8P	757.562	8.7714	-	134753865	-	-	-	139341	89300.1	67952.4	66163.3	91666.4	75605.1	152243	143735	128024	89394.2	80759.5	68949.6	110233	152055	132075	134435	92666.8	101762	130992	84412.2	102557	142677	135866	128893	144704	161500	152433	107634	104526	112982	-
MEDP1686	T3_positive	1-Pentadecanoyl-glycero-3-phosphoethanolamine	Lipids	LPC	C20H42NO7P	439.27	6.7308	-	52925150	HMDB0011502	-	-	27799.3	27636.2	30066.6	34931.4	40070.2	41082.6	35798.2	40893.7	35317.3	29520.9	32166.6	37062.8	32257.7	33517.1	33837.8	37508.8	32530.9	40967.8	32490.3	37230.5	37539.9	37319.9	42250.5	30434.2	38059.9	33110.9	29419.1	34702.3	34857.9	36873.7	-
MW0055552	T3_positive	PA(14:0/20:3(5Z,8Z,11Z))	GP	PA	C37H67O8P	670.457	8.7714	-	131821864	HMDB0114784	-	-	6271.67	2412.35	5641.18	13045.8	11104.8	11966.4	12136	12493.6	9890.46	9374.97	7639.94	10718.9	15991.1	14570.9	4745.87	13414.5	9832.96	8777.78	14086.4	10064.1	8453.86	9930.09	10275.6	9444.98	8263.81	13049.6	11637.5	9092.04	6478.36	5878.77	-
MEDL00404	T3_positive	2-Palmitoyl-rac-glycerol	GL	DG	C19H38O4	330.277	8.0657	-	-	HMDB0011533	-	-	24264.7	16001.9	10883.1	18258.9	18332.9	13291.8	18035.7	15053.5	21575.5	11993.7	16428.9	12677.4	16326.6	18692.8	16162.6	11029	13775.7	9284.44	1475.95	15667.6	12435.6	12058	17717.4	17133.5	16868.5	5999.89	15859.7	15431.7	13858.9	16073.2	-
MW0132554	T3_positive	3,4,8,9,10-pentahydroxy-6-oxo-2-{5,6,7-trihydroxy-1-oxo-3-[1,2,3-trihydroxy-4-(sulfooxy)butyl]-1H-isochromen-8-yl}-6H-benzo[c]chromene-1-carboxylic acid	Organic acids	Organic acids	C27H20O21S	712.022	0.6098	-	131836136	HMDB0129912	-	-	3240.9	534.57	4019.46	668.53	736.14	323.57	627.25	1692.05	571.83	5078.26	2422.04	2528.42	1681.44	2152.11	1085.34	1155.61	3605.83	2503.82	3638.56	5513.18	6084.9	1198.43	1233.7	318.98	298.1	4153.44	1356.55	4211.38	5412.44	5273.93	-
pmp001106	T3_positive	Vitexin-2''-O-glucoside	Flavonoids	Flavones	C27H30O16	610.153	3.9883	-	102465037	-	-	-	20626.7	18136.3	18687.8	21691.6	21878.5	22437.8	20414.9	20805.5	19970.3	14685.6	16429.3	17735.6	11637.4	11958.8	11032.9	4445.62	4111.86	4968.14	2810.61	3055.62	2798.52	11101	10977.9	12628	5424.37	5055.91	4573.45	1433.27	2193.36	1909.88	-
MEDP0638	T3_positive	1-(9Z-hexadecenoyl)-glycero-3-phosphoethanolamine	GP	LPE	C21H42NO7P	451.27	6.652	-	52925129	HMDB0011504	-	-	22553.3	22560.3	20376.4	24520.8	24415.2	25597	28465.2	24553	27069.6	24984	22476.2	22502.8	18123.5	22072.7	22766.3	24248.5	22674.5	28323.9	37670.3	36472.2	39807.7	20502.6	22191.8	22336	27709.5	25091.6	26416.5	56415.1	50691.1	53650.7	-
MW0129493	T3_positive	1-(2,4-dihydroxyphenyl)-3-{3-[(3,3-dimethyloxiran-2-yl)methyl]-4-hydroxyphenyl}propan-1-one	Others	Ketone compounds	C20H22O5	342.147	7.1204	-	131839374	HMDB0135884	-	-	63084.9	73305.4	61394	55393.2	60595.7	65464.3	71917.2	61064.2	67531.8	55390.5	60090.1	63480.2	56774.9	59242	59665.2	68163.8	65666.1	65167.9	68322.6	56727.1	71505.1	68558.2	63967.7	73874	68072.1	67284.6	88139	83299.6	86415.2	77975	-
MW0161352	T3_positive	[3-hexadecanoyloxy-2-[(9Z,12Z,15Z)-octadeca-9,12,15-trienoyl]oxypropyl] 2-(trimethylazaniumyl)ethyl phosphate	GP	PC	C42H78NO8P	755.547	8.7714	-	10771393	-	-	-	116968	67185.8	53139.1	37326	26721.6	10379.3	18884	16945.5	33706.4	24645.6	47571.2	17914.7	29241.8	28521.7	30179.3	37994.9	24484.7	27988.8	33620.5	26751.6	26676.9	13416.7	19126.7	25543.8	14038.5	25444	33777	36441.4	48489	46183.9	-
MW0141800	T3_positive	1-O-(1Z-Tetradecenyl)-2-(9Z-octadecenoyl)-sn-glycerol	GL	DG	C35H66O4	550.496	8.791	-	5282285	-	-	-	75328.3	60683.7	63117.8	87071.7	77800.5	69591.8	79061.6	81107.4	67374.2	49139.9	44560.1	38428.9	80040.9	90219	73671.9	60035.9	46974.8	49250.7	58549.2	27753	53149.1	77243.4	51780.3	57160	53265	55874.5	64946.8	39789.4	45174.3	61040.6	-
pmp001271	T3_positive	1-Linoleoyl-sn-glycerol-diglucoside	Lipids	Free fatty acids	C33H58O14	678.383	6.652	-	-	-	-	-	159340	152638	171679	159280	197260	189289	176740	157751	154406	142883	149810	134062	121479	122509	125386	107375	93658.2	107276	96516.1	94081.2	79634.2	114987	129176	129404	110251	93826.1	84305.3	59840.1	71698.4	58640.7	-
MEDP1857	T3_positive	N-(2-hydroxyethyl)icosanamide	Organic acids	Organic acids	C22H45NO2	355.345	6.4349	-	3787294	HMDB0248559	-	-	24353.5	29496.3	24725.4	21942.8	18595	15435.4	38617.1	42010.9	19876.7	29656.5	25028.5	23111.5	17823	19076.3	19270.5	21706.2	20446.3	22109	38431.5	38837	18282.1	43275.7	39836.4	42145.4	44077.1	26119.6	41003.6	43811.2	38128.8	18545.3	-
MW0165441	T3_positive	[(2S)-2-[(9Z,12Z)-octadeca-9,12-dienoyl]oxy-3-[(2R,3R,4S,5R,6R)-3,4,5-trihydroxy-6-[[(2R,3R,4S,5R,6R)-3,4,5-trihydroxy-6-(hydroxymethyl)oxan-2-yl]oxymethyl]oxan-2-yl]oxypropyl] (9Z,12Z)-octadeca-9,12-dienoate	GL	TG	C51H88O15	940.612	8.0657	-	90657438	-	-	-	22879.3	24152.7	20263	24823.3	28206.4	28950.7	26857.5	32525.2	23145.6	24961	22925.2	17834.3	20771.9	19780.3	28056.7	53.08	28262.2	24565.5	20320.8	26552.8	22976.5	24950.5	31493.3	23278.5	18276.7	30930.6	29094	27992.2	21894.1	19567.1	-
MEDN1221	T3_positive	Mannose 6-phosphate	Others	Saccharides	C6H13O9P	260.03	0.8648	-	65127	HMDB0304312	-	C00275	20800.6	23653.3	26227.1	21705.9	20384.6	13935.9	29227.1	31657	34109.6	27685.5	24558	20840.7	25208.2	19118.7	22332.4	34209.3	31053.6	33893.6	34106.3	25403.2	35258.8	17356.3	18392.5	19578.7	24142.7	14025	21395.7	21314	24207.3	25193.2	ko00051,ko00520,ko01100,ko01110,ko01240,ko01250
MEDN1212	T3_positive	7alpha,12beta-Dihydroxy-5alpha-cholan-24-oic Acid	Tryptamines,Cholines,Pigments	Cholines	C24H40O4	392.293	8.7714	-	5283842	-	-	-	245300	179583	265451	329805	36399.5	5112.05	21382.2	84343.6	122086	158244	373723	162738	229540	336889	276349	381094	317950	309207	590446	433669	469494	596570	306925	213550	215631	352694	330512	245953	250125	158218	-
MEDN1530	T3_positive	Cellobiose	Others	Saccharides	C12H22O11	342.116	0.8254	-	294	HMDB0246552	-	-	858214	885174	955674	536663	508762	544005	803807	844012	834839	885585	690104	780527	668214	708015	699729	657907	607743	651580	368567	424901	398263	707543	684302	634747	562269	622983	598030	478185	506256	495334	-
MW0103468	T3_positive	Adenosine diphosphate glucose	Nucleotides and derivatives	Nucleotides and derivatives	C16H23N5O15P2-2	587.067	0.8845	-	42609821	HMDB0062621	-	-	264990	268769	283695	142283	149936	154907	167726	191306	169639	367541	316652	321532	246391	241721	245292	235482	224540	249743	203653	214034	203457	219932	241896	219715	217470	201568	202375	247885	224735	235934	-
MEDP1902	T3_positive	LPC(16:2/0:0)	Lipids	LPC	C24H46NO7P	491.301	6.44	-	-	-	-	-	97175.7	89450.5	99997.8	128931	113251	110106	111969	124882	124831	116062	82425.5	86641.4	94065.9	74841.6	96940.5	86734.2	73818.8	98206.6	68941.3	102863	102010	95381	119358	109171	92261.4	92637.4	78071.8	80120.9	104463	98975.9	-
ZINC35850717	T3_positive	(5beta,9alpha,10alpha,13S)-19-[(3,4-Dihydroxy-trans-cinnamoyl)oxy]labd-8(20)-en-15-oic acid	Organic acids	Organic acids	C29H40O6	484.283	8.791	-	11576695	-	-	-	95321.1	39937.4	26247.8	125334	93703.8	50223.1	171016	70401.6	105824	70658.3	71656.9	60787.1	77985.4	78904.8	72417.2	73943.3	98563.5	90824.6	92207.1	134322	110815	131326	87493.8	79147.9	70729.7	79083.4	80316.3	128157	93661.3	94248.9	-
MW0016440	T3_positive	Cdp-DG(16:1(9Z)/20:4(5Z,8Z,11Z,14Z))	GL	DG	C48H79N3O15P2	999.499	5.5306	-	131822609	HMDB0115953	-	-	18675.1	6790.41	13672.2	14590.6	10296.9	2289.03	22525.6	48467	37573.2	4927.3	1512.84	7854.48	42826.5	2339.67	10181.9	5946.49	11836.8	858.67	1069.48	3559.94	16518.7	19110.4	13452.4	16486.4	5547.32	1125.1	2786.93	5776.26	4583.28	15441.1	-
MW0012862	T3_positive	1-Myristoyl-2-palmitoyl-sn-glycero-3-phosphocholine	GP	PC	C38H76NO8P	705.531	6.652	-	129657	HMDB0007869	-	-	146493	92627.4	85335.9	131680	73419.6	87862.6	74010.9	89870.7	51836.5	46780.5	49381.1	56239.2	33564.6	41309.7	42976.1	19400.1	24642.4	25584.7	17728.7	42607.9	22317.7	22770.7	20097.8	25027.3	28394.3	22528.5	27622.1	19715.5	7953.65	19077.3	-
MEDP1990	T3_positive	Polydextrose	Others	Saccharides	C12H22O11	342.116	0.8254	-	872	HMDB0248216	-	-	117360	110462	135734	82270.6	86122	75122.7	105652	124427	117920	120121	104919	139867	96944.2	95095.1	89013.1	59997.6	67312.1	61128.2	62236.7	45888.5	60444.5	72110.3	74474.1	89773.7	77750.6	70369	69832.6	74386.4	82368.7	78929	-
MW0061286	T3_positive	CID 131823277	GP	PG	C33H65O10P	652.432	8.3587	-	131823277	HMDB0116644	-	-	22955.9	20448.7	24309	33357	27590.9	18157	18391.9	22106.2	23479.3	20243.6	19651.6	25666.9	25341.1	19467	17477.6	23996.8	15923.9	15019.8	11886	19332.7	16088.3	17880.8	16734.8	19369.8	22256	14561.6	21817.4	18021.4	18953.2	16340.2	-
MW0106233	T3_positive	Cyclolinopeptide G	Alkaloids	Alkaloids	C56H75N9O10S2	1097.51	5.9476	-	6398539	HMDB0036551	-	-	120501	40302.6	14879.5	36908.1	101955	18510.8	32877.6	10425.4	150180	10431.6	44673.8	60315.2	11691.9	74064.5	20254	49737.8	23009.8	46384	73167.8	98006.1	15519.9	92344.5	78546.5	93282.4	61649.3	78022.9	20251.4	33112.8	83190.2	27219.5	-
MW0061362	T3_positive	Pgp(16:0/20:3(5Z,8Z,11Z))	GP	PG-P	C42H78O13P2	852.492	8.791	-	53481800	HMDB0013480	-	-	644.09	3997.42	515.2	154.28	339.96	258.21	2412.24	3536.58	713.15	2057.84	794.83	141.46	840.84	3118.23	1357.53	5110.91	1439.55	3075.9	2519.37	1650.86	2692.49	1989.81	2816.75	7081.51	2699.81	1849.81	883.7	5680.55	2168.32	6492.59	-
MW0149792	T3_positive	Gln-Pro-Leu	Amino acids and derivatives	Amino acids and derivatives	C16H28N4O5	356.206	3.5565	-	145455189	-	23541	-	39.45	287.61	76.08	137.78	54.23	24.81	68.77	25.45	71.19	66.25	36.93	62.81	122.78	93.04	114.6	964.9	447.12	1081.25	6528.77	6304.13	6330.2	55.19	160.28	52.3	776.55	261.61	178.22	3958.71	4953.16	4077.09	-
MW0061288	T3_positive	[(2R)-1-[[(2S)-2,3-dihydroxypropoxy]-hydroxyphosphoryl]oxy-3-(10-methyldodecanoyloxy)propan-2-yl] 14-methylpentadecanoate	GP	PG	C35H69O10P	680.463	8.1048	-	131823279	HMDB0116646	-	-	10359.5	9586.11	7967.52	14736	18003.3	23900.2	20130.1	10415.3	9207.56	13850.4	11087	5726.81	13168.2	13748.8	12477.7	12096.8	7983.93	10475	10470.8	13798.4	12355.1	16811.5	21083.7	13106.5	9417.51	3761.4	8823.24	10079	11575.2	9704.54	-
MEDL01907	T3_positive	Guavin A	Tannins	Tannin	C56H40O32	1224.15	5.5306	-	73814546	HMDB0039269	-	-	1308.99	4191.27	7093.28	6209.66	10886.6	3149.2	2156.38	6928.69	3321.19	4551.59	6189.43	5022.66	8489.8	5281.66	8454.73	4631	7361.08	6988.01	10042.8	3808.58	3602.94	5184.08	3075.11	6087.09	2868.4	1026.19	3825.78	3958.26	5338.7	3611.74	-
MW0049501	T3_positive	1-Myristoyl-3-homo-g-linolenoyl-sn-glycerol	GL	DG	C37H66O5	590.491	7.554	-	131801702	HMDB0055970	-	-	193111	127446	203540	127137	97077.9	135193	54952.1	112781	125606	125531	121157	106603	128362	156458	145080	122587	57765.7	137656	208647	124121	149029	161380	118318	114451	211016	181416	88977.3	94235.3	189029	222431	-
MW0016664	T3_positive	CDP-DG(a-25:0/i-24:0)	GL	DG	C61H115N3O15P2	1191.78	5.699	-	131822806	HMDB0116150	-	-	40746.2	36193.7	36873.1	53747.4	14704.1	25224.9	22658.3	103886	35824.1	29829	27701.2	24975.8	30731.8	63610.7	73736.9	68914.5	53829.9	27770.1	52056.3	61389.9	61455.9	46122.1	21313.5	16949.9	10702.8	15543.9	12091.3	23267.3	60692.6	28060.8	-
MEDP1343	T3_positive	LPC(0:0/18:3)	Lipids	LPC	C26H49NO7P	518.325	6.5734	-	85735491	-	-	-	5.64499e+06	5.47065e+06	5.73053e+06	7.25485e+06	7.545e+06	7.34371e+06	7.71698e+06	8.18493e+06	7.75308e+06	6.6142e+06	5.82537e+06	5.7069e+06	5.833e+06	5.62826e+06	5.80012e+06	5.95743e+06	6001387	6.82823e+06	6.12512e+06	5.89405e+06	6.23606e+06	5.81879e+06	6.76202e+06	6.20649e+06	5.6533e+06	5.38975e+06	5.79459e+06	5.9182e+06	5.7324e+06	6.01027e+06	-
MW0142522	T3_positive	6-Methoxy-2-octaprenyl-1,4-benzoquinone	Benzene and substituted derivatives	Benzene and substituted derivatives	C47H70O3	682.533	4.8419	-	5280835	-	-	C05813	16445	10261.2	14278.2	20900.5	15770.4	17830.4	19367	18129.3	12271.8	9992.6	13042.1	14707	8714.37	10171.2	16549.8	17702.5	11805.6	4970.57	18722.1	12322.7	15837.4	12648.6	22870	12456.7	14241.2	19378.5	16046.4	10640.6	11498.8	13040.8	-
ZINC95909421	T3_positive	2-[2-[2-[2,4-dihydroxy-6-methyl-3-[(2S,3R,4R,5S,6R)-3,4,5-trihydroxy-6-(hydroxymethyl)oxan-2-yl]phenyl]-2-oxoethyl]-6-hydroxy-4-methylphenyl]-7-hydroxy-5-methyl-8-[(2S,3R,4R,5S,6R)-3,4,5-trihydroxy-6-(hydroxymethyl)oxan-2-yl]chromen-4-one	Others	Ketone compounds	C38H42O17	770.242	2.4564	-	11136473	-	-	-	39004.8	38521.7	40279.9	15142.7	15780.5	14975.1	24318.5	23060.2	25854.4	30943.5	30126.4	30063	26074.7	27298	24731.9	26640.5	25376.4	29967	24310.5	26850.6	24462.8	27687.2	27541.9	27823.8	26600.5	26868.8	23585.3	22933.8	22920.4	23981.2	-
MW0166329	T3_positive	Urushiol dimer	Phenolic acids	Phenolic acids	C42H58O4	626.433	5.2598	-	91820417	-	-	-	13262.8	30043.8	32197.5	28290.5	29109.7	28776.1	32967.9	26681.8	31808.1	32455.8	38067.1	34520.1	17607.3	30927.6	28400.9	28434.8	26656.1	33085.6	19245.2	27030.5	15795.9	34528.6	31149	31837.5	32154	29633.8	32215.2	14501.1	32497.2	28056	-
MW0080676	T3_positive	TG(20:1(11Z)/24:1(15Z)/24:1(15Z))	GL	TG	C71H132O6	1081	5.5206	-	131761311	HMDB0050569	-	-	410.49	469.29	1490.58	550.57	1590.72	229.3	860.64	823.76	710.14	862.49	638.07	442.55	2355.89	1521.33	2139.18	891.44	573.21	1779.85	421.04	2178.27	283.8	1227.35	581.32	1088.09	686.32	2889.09	470.92	822.31	516.01	1724.82	-
MW0115350	T3_positive	Tetraethylene glycol	Alcohol and amines	Alcohols	C8H18O5	194.115	2.3384	-	8200	HMDB0094708	-	-	12473.1	12423.5	9701.08	9493.69	6742.86	4393.61	9382.56	7674.45	9377.31	9633.87	10435.7	7210.97	10632.2	7732.37	9607.49	9443.09	6810.03	7689.19	4920.81	6294.73	6293.18	7051.66	7212	6547.83	5858.18	4609.35	5757.47	8898.23	8613.64	9523.44	-
ZINC85541858	T3_positive	welforlide B	Others	Ketone compounds	C30H44O3	452.329	5.0794	-	90476631	-	-	-	4360.06	1721.36	2475.88	3546.99	3002.85	1970.16	3209.2	4200.62	3559.45	2051.68	1968	862.48	2370.73	2100.45	3188.82	3195.69	3279.04	3199.23	2183.25	2573.08	1137.3	3616.55	369.83	3518.67	2626.6	946.36	1291.43	2865.09	2724.96	2793.29	-
MW0105811	T3_positive	Asparagylcysteyllysine	Amino acids and derivatives	Amino acids and derivatives	C13H25N5O5S	363.158	3.6544	-	18219057	-	-	-	5160.42	5126.83	5346.46	4537.22	4035.31	4353.66	5415.71	5544.11	4856.38	6436.82	5707.29	5931.37	7801.11	4018.68	7451.49	5028.17	4095.72	5670.43	5655.14	6487.48	5497.79	5142.07	4223.95	4418	5067.07	6508.91	4499.02	4300.07	4882.75	5814.97	-
MEDP1166	T3_positive	1-Palmitoyl-2-acetyl-sn-glycero-3-phosphocholine	GP	PC	C26H52NO8P	537.343	8.7714	-	16759367	-	-	-	76409.5	81116.8	96456	100136	107683	87138.2	81266.8	88388.5	102151	99091.6	85749	78919.7	73765.5	63364.3	67688.8	75333.2	80370.1	71130.9	73903	82329.6	106571	90494.8	71195	65525.8	64066.3	66717.3	77638	84012.2	112049	107753	-
MW0166204	T3_positive	demycosaminyl-candicidin D	Others	Lactones	C53H72NO15-	962.49	5.5009	-	91820077	-	-	-	7794.05	7242.19	1672.95	3442.67	11363	16996.7	11517.5	6939.57	13343.8	9054.11	4991.59	4651.64	11554.6	7500.1	16394.4	8278.98	4681.5	9417.18	16871.5	21620.7	8458.89	8458.76	9140.72	8624.29	2414.82	7789.66	7288.84	2993.78	3658.88	5121.53	-
ZINC95914893	T3_positive	(3S)-1,3alpha,6beta,10,13,15alpha-Hexamethyl-9alpha,12alpha-[methylene(4-methoxy-1,3-phenylene)oxy(1,4-phenylene)methylene]-18alpha-(4-hydroxybenzyl)-1,4,7,10,13,16-hexaazacyclooctadecane-2,5,8,11,14,17-hexone	Lignans and Coumarins	Lignans	C40H48N6O9	756.348	5.5009	-	10919757	-	-	-	880.17	4188.82	425.59	3522.58	2551.13	8318.14	7673.35	7372.49	18200.8	2756.71	1205.23	8332.71	406.41	2428.71	2982.99	9798.02	5356.05	6203.29	11575.3	7309.8	3384.2	6683.61	2555.63	5553.21	2083.93	3804.98	1472.15	1677.63	4624.61	10076.5	-
MW0123088	T3_positive	Benzydamine	Benzene and substituted derivatives	Benzene and substituted derivatives	C19H23N3O	309.184	3.1639	-	12555	HMDB0249061	-	-	7984.87	12920.6	11574.4	551.63	656.68	876.02	4730.82	8956.53	3588.02	11004.1	8526.88	20181.8	7387.08	10731.5	10884.8	11360.8	10536.1	12067.2	8984.05	5616.2	5195.74	9124.4	8505.4	12609.2	10388.9	9106.16	8028.36	8309.48	11221.5	8203.65	-
ZINC14639742	T3_positive	Irisoid E	Others	Ketone compounds	C17H10O8	342.038	4.8419	-	10936784	-	-	-	6003.73	2388.38	4687.94	2795.03	8827.05	2791.29	2353.07	5364.06	3321.22	7604.08	4204.76	3632.73	7520.28	1252.88	6220.85	4175.02	4505.84	7813.65	3780.81	8600.76	2905.25	3423.66	9042	5883.51	2584.98	8735.07	3930.38	4674.89	3895.5	3911.62	-
ZINC87529779	T3_positive	(2R)-2-hydroxy-N-[(2S,3S,4R)-1,3,4-trihydroxyoctadecan-2-yl]hexadecanamide	Alcohol and amines	Amines	C34H69NO5	571.518	7.8892	-	5322156	-	-	-	33740.6	32603.5	25013.8	42481.9	36461.6	32960.2	36173	34338.4	22257.3	28548.4	33878.8	37900.9	29582	47071.1	31834.3	29590.6	41130.7	19776.8	29048.3	35252.4	22506.2	32721.4	13730.6	24545.7	6142.3	17711.6	18311.1	25075.8	36993.1	9909.08	-
MEDP1662	T3_positive	NE,NE,NE-TRIMETHYLLYSINE	Amino acids and derivatives	Amino acids and derivatives	C9H20N2O2	188.153	0.6884	-	40120	-	-	C03793	4327.07	4364.83	2707.08	711.72	340.96	1112.15	1417.88	6343.67	4201.53	372.12	2364.98	4833.9	4417.2	5494.81	4670.27	2900.94	6433.38	4396.58	3705.58	4333.47	6371.56	1097.8	2133.93	4988.65	4311.32	7363.94	6841.69	9519.6	11227.8	5294.58	ko00310,ko01100
MEDP0535	T3_positive	TRIETHYL PHOSPHATE	Organic acids	Organic acids	C6H15O4P	182.071	0.6098	-	6535	HMDB0259191	-	-	10228.3	6277.84	12947.6	7853.86	13115.9	11957.5	8965.66	10215.5	9211.99	24289.5	20289.9	13994.1	17889.8	10651.8	19950.8	8394.31	21483.2	17868.4	21032.9	20883.3	15459.2	9289.38	9347.57	12737	10938.3	20711.4	8058.17	23084.5	20981.8	23298.5	-
MW0131322	T3_positive	CID 131835430	Alcohol and amines	Alcohols	C43H32O10	708.199	5.28	-	131835430	HMDB0129147	-	-	6772.92	11093.1	11735	8799.06	5364.85	6268.61	8032.1	3618.54	10317.9	8887.15	7264.8	8953.24	7250.01	7494.03	4473.28	5268.38	7910.33	5156.51	5177.17	5696.84	5588.21	6193.45	5809.92	6379.78	7764.41	9343.05	7630.05	6917.13	8955.2	1775.81	-
MEDP1330	T3_positive	LPC(0:0/20:2)	Lipids	LPC	C28H55NO7P	548.372	8.7714	-	-	-	-	-	4678.86	4505.38	3603.11	4375.28	7153.68	4518.19	4311.13	3540.63	6011.84	2815.91	6135.14	3973.51	3447.45	5332.66	4104.19	5248.09	3212.03	3408.25	6043.65	4807.07	4943.06	5442.72	6832.04	4618.66	1495.86	3027.28	3583.33	4725.52	6539.73	6033.67	-
MEDP0655	T3_positive	p-Anisidine	Alcohol and amines	Amines	C7H9NO	123.068	0.8254	-	7732	HMDB0029300	-	C19326	7138.1	13232.8	10304	8358.77	7338.29	6389.76	20460.6	20634.9	21741.9	13584.7	14351.1	11899.1	7958.46	6833.66	8088.01	12498.5	16478.5	14218.5	10636	11811.6	12546.3	11114.9	13466.6	14124.9	8917.46	13263.7	9643.27	14431.7	7729.16	5160.7	-
ZINC14635248	T3_positive	2-(3,4-Dimethoxyphenyl)-3-methoxyfuro[2,3-h]chromen-4-one	Others	Ketone compounds	C20H16O6	352.095	6.6322	-	5320355	-	-	-	2322.1	3756.11	2068.28	1715.01	1743.32	3076.13	4371.58	1148.41	2636.99	861.32	4179.58	2690.89	1522.43	2600.62	2887.63	2592.19	2703.95	2020.3	1907.68	2508.13	776.92	958.91	5663.35	4907.1	2269.89	3792.69	1949.67	5550.46	906.06	4431.22	-
MW0117523	T3_positive	2(3H)-Furanone	Others	Ketone compounds	C4H4O2	84.0211	0.7963	-	140765	HMDB0094691	-	C17602	5408.67	4307.79	7444.54	5714.61	6124.4	5573.55	6256.21	5023.31	2242.64	3415.78	6659.45	7019.2	5801.63	5909.11	3892.64	8405.38	8216.67	6787.56	12765.8	13180.5	14975.3	7380.12	6228.08	5324.7	7259.7	6934.9	5648.28	15359.6	14474.2	11249.3	-
MEDP1139	T3_positive	(9E,12E)-N-(2-Hydroxyethyl)octadeca-9,12-dienamide	Alcohol and amines	Amines	C20H37NO2	323.282	7.4161	-	2183	HMDB0247196	-	-	170940	157103	152670	134511	144380	143669	150963	168326	156413	149438	148106	141443	139003	123726	129209	119324	115101	111683	114052	110757	108992	121691	121441	139758	127636	119391	118271	112029	108519	108208	-
MW0166665	T3_positive	(1R)-1,4,5,10-tetrahydrophenazine-1-carboxylate	Organic acids	Organic acids	C13H11N2O2-	227.082	0.6098	-	119058161	-	-	-	30622.1	20382.7	38318.7	19977	41098	34202.9	25444.7	30028.9	26557.8	72866.7	61181.4	52235.9	33653.8	36491.2	62325.1	27718.3	59495.4	54079.2	58891.6	57181.9	52308.7	32670.8	29409	35012.5	30101.1	59472.4	26794.2	71916.2	62488.2	69666.6	-
MW0149037	T3_positive	Ethyl 4-O-(4-carboxy-3-hydroxy-3-methylbutanoyl)-beta-D-glucopyranoside	Others	Lactones	C14H24O10	352.137	3.6544	-	-	-	-	-	1356.84	1923.46	862.79	451.99	739.9	841.77	834.25	809.31	1775.85	3320.18	1054.49	1687.19	956.49	1054.14	305.01	406.61	1996.36	1288.6	2365.66	1466.5	1597.16	1840.92	1469.05	393.02	2182.77	771.87	1546.08	2947.76	463.98	2623.31	-
ZINC26468953	T3_positive	Taxa-4(20),11-diene-2alpha,5alpha,10beta,14beta-tetrol 2,5,10-triacetate 14-[(S)-2-methylbutanoate]	Others	Lactones	C31H46O8	546.319	4.4325	-	11049885	-	-	-	620935	286872	564931	425124	691727	353622	331622	270177	425235	386944	500374	427003	379361	270762	185792	273716	276776	503453	324842	378494	255026	284483	419092	331429	180376	229393	564408	216112	376274	484045	-
MW0001001	T3_positive	{[(4E)-5-(4-methoxyphenyl)-3-oxopent-4-en-1-yl]oxy}sulfonic acid	Phenolic acids	Phenolic acids	C12H14O6S	286.051	0.6098	-	131836975	HMDB0132996	-	-	94411.8	98205.6	109539	52395.9	66055.8	50311.6	42611	58792.7	55054.4	125872	115374	116121	88166.1	69772	99085.5	106949	110725	94255.8	114278	96720.5	142909	55829	84797.6	59289.4	83369.6	115201	72870.6	127907	124971	134299	-
MW0156143	T3_positive	Pro-TGF-alpha	Amino acids and derivatives	Amino acids and derivatives	C52H87N15O17	1193.64	5.6192	-	-	-	-	-	1127.35	803.45	2373.32	1656.56	584.7	2464.76	4414.05	2947.87	3977.27	1033.6	432.67	1079.84	1862.2	920.66	2485.55	2268.74	393.97	760.19	2293.93	2144.1	1428.2	2576.97	704.1	1175.81	800.54	1678.42	1552.12	1317.16	676.57	1659.99	-
MW0163260	T3_positive	(4S,5R)-5-azaniumyl-4-hydroxy-3-oxocyclohex-1-ene-1-carboxylate	Others	Others	C7H9NO4	171.053	0.8449	-	25245811	-	-	-	6227.64	8578.8	2751.66	3463.43	2792.44	2641.75	8177.98	7260.69	6482.42	3410.05	5190.63	3575.15	7584.73	5819.13	173.6	7636.67	4229.86	7879.66	3531.15	9074.78	7216.38	7438.96	4704.78	8294.19	6153.11	8586.15	6148.53	4694.84	2594.74	5808.51	-
MW0140079	T3_positive	(+)-3-Hydroxylarreatricin	Flavonoids	Flavones	C18H20O4	300.136	8.7714	-	71448995	-	-	C20431	36547.9	43953.9	35698.7	35276.5	37031.2	35258.5	35456.1	31634.1	32624.9	16270	42289.7	38826.2	39337.9	42371.1	36218.9	31904.7	16108	34907.4	33964.8	19837.8	33075.7	37865.6	31776.9	33462.7	34321.8	16137.6	39097.5	39423.5	32462.9	39840.7	-
MW0106024	T3_positive	(2S)-2-[[(2R,3R)-3-azaniumyl-2-hydroxy-4-phenylbutanoyl]amino]-4-methylpentanoate	Amino acids and derivatives	Amino acids and derivatives	C16H24N2O4	308.174	2.0496	-	40427325	-	-	-	93.13	107.65	189.18	31.23	30.45	118.48	84.5	99.7	12.95	506.72	190.6	249.22	133.74	29.32	118.44	487.72	1308.5	2354.75	7277.05	6601.23	5347.13	775.34	676.71	693.38	3587.22	2796.93	2981	5105.83	6876.35	5038.37	-
MW0140223	T3_positive	(1R,3S,9R,10S,13R,15E,17E,19E,21E,23R,25S,26R,27S)-23-[(2R,3S,4S,5S,6R)-4-amino-3,5-dihydroxy-6-methyloxan-2-yl]oxy-10-ethyl-1,3,9,27-tetrahydroxy-13-methyl-7,11-dioxo-12,29-dioxabicyclo[23.3.1]nonacosa-15,17,19,21-tetraene-26-carboxylic acid	Organic acids	Organic acids	C37H57NO14	739.378	2.6926	-	49787024	-	-	-	37934.6	41454.7	44372.4	26473.8	26915.9	26457.2	41192.1	41026.9	44309.9	36540.1	36768	34678.2	24538.8	28866.8	26023.8	26491.2	29317.7	27785.5	25124	20956.3	25010.9	23356.8	26583	27727	26947.2	23557.5	21129.8	21593.6	21721	23472.8	-
MW0114966	T3_positive	N-Acetylmuramoyl-Ala	Amino acids and derivatives	Amino acids and derivatives	C14H24N2O9	364.148	0.6197	-	5462248	HMDB0060494	-	C02999	128.15	239.76	606.88	262.98	614.53	385.81	295.92	193.35	24.82	1655.52	349.95	163.71	683.39	426.21	624.67	619.38	941.16	2845.97	701.43	989.68	1251.35	644.82	7.91	1118.95	3028.1	1857.63	361.01	542.37	1336	1599	-
MW0016494	T3_positive	CDP-DG(18:2(9Z,11Z)/i-24:0)	GL	DG	C54H97N3O15P2	1089.64	5.4808	-	131822719	HMDB0116063	-	-	3623.88	3194.24	1134.21	1574.38	10302.1	4562.18	985.08	8637.33	10678	4759.02	6794.57	3167.61	2203.17	4686.74	10134.5	10597.1	21821.3	5308.31	24811.7	11365.6	31724.9	3937.64	2494.13	7359.48	1680.13	2474.55	766.09	5174.37	10204.9	690.48	-
MW0011047	T3_positive	2-[6-[2-[(2E,6E,10E)-12-[4-[3,4-dihydroxy-6-methyl-5-(3,4,5-trihydroxy-6-methyloxan-2-yl)oxyoxan-2-yl]oxy-3,5-dihydroxy-6-(hydroxymethyl)oxan-2-yl]oxy-3,7,11-trimethyldodeca-2,6,10-trienoxy]-3,5-dihydroxy-6-(hydroxymethyl)oxan-4-yl]oxy-4,5-dihydroxy-2-methyloxan-3-yl]oxy-6-methyloxane-3,4,5-triol	Terpenoids	Terpene	C51H86O28	1146.53	5.5306	-	45359686	-	-	-	1352.02	5150.59	1202.7	4479.78	2985.59	6026.83	1674.33	2696.32	2913.07	4282.25	4844.56	4132.18	2681.35	1347.08	1940.16	1756.72	2415.1	1137.75	3288.84	4761.76	1100.43	4378.44	1065.62	1712.72	1390.93	1349.93	3478.46	2150.8	384.45	2364.34	-
MW0054976	T3_positive	2-Eicosenoyl-glycerol	GL	MG	C23H44O4	384.324	6.4349	-	53480963	HMDB0011543	-	-	18436	19159.3	39822.4	15183.7	28463.8	20746	15788.5	20144.7	20699.6	34388.9	36972.9	19389	15130.4	13402.8	16966.9	18245	17925	15083	10106.2	12660.8	12245	17230.2	17640.4	14628	17559.8	17487.3	13318.4	10737.1	13761.3	10836.6	-
MW0158119	T3_positive	Trp-Asp-Val	Amino acids and derivatives	Amino acids and derivatives	C20H26N4O6	418.185	4.067	-	145458319	-	22578	-	4714.2	5455.21	4751.55	378.44	166.27	217.84	1576.03	2998.99	2514.99	4048.67	5145.32	4369.07	3566.81	4084.96	1892.19	3959.47	4731.06	4677.77	2076.81	1660.41	377.56	1581.91	2065.29	3923.88	2752.52	4024.77	2792.48	3627.22	2373.74	1687.57	-
MW0148278	T3_positive	Deoxyguanidinoproclavaminic acid	Organic acids	Organic acids	C9H16N4O3	228.122	0.6098	-	441123	-	-	C06656	3214.92	2315.86	2645.25	1595.49	1612.1	1665.23	1639.87	2331.88	465.77	1923.22	1986.66	1011.35	2397.96	4037.27	2366.94	4442.94	3059.67	3119.02	2575.98	2816.19	1689.97	3489.04	3238.06	2658.11	2537.98	3468.15	1667.49	2292.42	1916.73	1558.25	ko01100,ko01110
MW0137779	T3_positive	Cyanidin 3-(6-feruloyl-2'-sinapoylsophoroside) 5-glucoside	Flavonoids	Anthocyanidins	C54H59O28+	1155.32	5.5108	-	131753048	HMDB0041158	-	-	33953.6	50885.7	14392.6	12366.4	23766.2	42065.8	14220.1	47261.7	18144.2	59385.2	47669.8	25429.1	95517.4	54408.3	16743.7	30287.4	7659.53	6951.56	52187.5	73485.6	22397.9	66575.6	56998.4	73479.9	19706.4	12051.2	63617.5	11629.9	31481.5	13782.4	-
MW0165880	T3_positive	3,7,4'-trimethylquercetin 2'-O-beta-D-glucoside	Others	Ketone compounds	C24H26O13	522.137	5.0595	-	90658827	-	-	-	8268.01	6184.79	6420.07	694.96	1179.38	600.45	4325.45	5229.28	4178.2	5230.63	4927.19	5988.46	6416.69	6754.45	4791.51	2272.73	2288.81	4360.01	2119.9	1518.34	3238.83	4034.78	3791.71	3995.26	2026.03	3721.2	4345.5	4366.03	3678	2775.29	-
MW0132438	T3_positive	3,4,5-trihydroxy-6-{3-hydroxy-4-[(E)-2-(5-hydroxy-2,2-dimethyl-2H-chromen-7-yl)ethenyl]phenoxy}oxane-2-carboxylic acid	Organic acids	Organic acids	C25H26O10	486.153	0.8254	-	131837910	HMDB0134169	-	-	53551.3	42505.2	44819.7	30015.5	23882.4	32640.1	22098.7	29141	31617.4	42267.2	44736.9	54058.3	34738.4	40553.8	46296.8	26141.9	28228.1	28369.8	14458.5	17540	18000.2	37671	39613.8	43629.7	27018.1	30621.3	29866.6	18612	16407.5	17188.9	-
MW0167804	T3_positive	[2-hexadecanoyloxy-3-[hydroxy-[2-(methylamino)ethoxy]phosphoryl]oxypropyl] (Z)-octadec-9-enoate	GL	DG	C40H78NO8P	731.547	6.652	-	131820255	HMDB0113140	-	-	54257.1	45401.6	29504.8	12968.7	14737.3	23886.8	21455.6	13115.4	11092.3	12821.9	3403.54	9332.33	8941.07	13920.2	17130.4	9270.53	9068.55	1955.34	7552.16	6630.82	10997.9	8592.06	11790.2	12190	7090.02	6906.52	2386.46	5134.38	9177.9	10218.5	-
MW0011536	T3_positive	(E)-7-(4-methoxy-5-methyl-6-oxopyran-2-yl)-5-methyloct-6-enoic acid	Organic acids	Organic acids	C16H22O5	294.147	2.1027	-	24150628	-	-	-	33968.6	34635	39542.2	538.03	1326.76	1238.63	15522.2	18071.7	17465.1	22739.8	8894.38	20886.6	25229.9	24247.4	21254.8	21216.7	20257.8	29572.1	26372.8	14619.1	17553.2	19837.6	12503.9	26882.7	25881.7	24120.4	24072.5	23129.7	16059	24569.9	-
MW0003279	T3_positive	J Acid urea	Benzene and substituted derivatives	Benzene and substituted derivatives	C21H16N2O9S2	504.03	0.6098	-	67254	HMDB0244554	-	-	9172.51	5269.18	3342.16	27355.8	27333.6	26122.6	4295.24	6211	3141.07	22094.2	22321.6	18096.4	5948.67	1150.87	11048.8	3484.43	5341.51	8495.18	2089.9	3645.93	3869.51	13410.7	13981.4	15081.9	5206.77	14212.7	17727.9	8956.92	10893	15272.4	-
MW0130990	T3_positive	3-(2,4-dihydroxyphenyl)-1-{3-[5-(2,4-dihydroxyphenyl)-6-(5-hydroxy-2,2-dimethyl-2H-chromene-6-carbonyl)-3-methylcyclohex-2-en-1-yl]-2,4-dihydroxyphenyl}propan-1-one	Others	Ketone compounds	C40H38O10	678.246	4.9407	-	131832800	HMDB0126375	-	-	35.88	479.24	586.64	133.07	502.54	42.75	315.99	58.52	12.97	4096.23	4140.38	1146.28	726.57	415.93	669.77	487.01	199.23	373.79	1117.4	431.29	1183.02	307.88	556.35	293.89	1050.49	537.65	991.83	266.15	409.32	853.03	-
MW0010963	T3_positive	(E)-2-methyl-6-(4,4,8,10,14-pentamethyl-3-oxo-5,6,7,9,11,15,16,17-octahydrocyclopenta[a]phenanthren-17-yl)hept-2-enoic acid	Organic acids	Organic acids	C30H44O3	452.329	4.5021	-	129008963	-	-	-	19926.2	24403	32682.7	19878.6	21936.1	23103.8	22499.3	28518.2	28813	23757.2	14131.9	21637.8	20500.1	24538.1	26257.6	18880.4	22452.3	21668.6	21655.8	21125.5	23692.7	19709.8	35992.1	14367.2	21648.9	22826.5	20564.2	34519	21751.8	25741	-
MW0157791	T3_positive	Thr-Pro-Trp	Amino acids and derivatives	Amino acids and derivatives	C20H26N4O5	402.19	2.9481	-	145458184	-	18522	-	794.81	1597.64	2171.05	1322	1506.5	142.88	1187.97	1152.13	3117.9	2542.11	2923.86	1683.83	2026.37	1634.38	2564.53	2173.2	1810.45	2502.94	6041.18	4186.06	6479.91	869.73	2056.88	2073.85	894.22	4397.41	2500.81	3415.15	2744.11	3612.51	-
MW0112392	T3_positive	3,4,5-trihydroxy-6-(4-hydroxy-1H-indole-3-carbonyl)oxyoxane-2-carboxylic acid	Organic acids	Organic acids	C15H15NO9	353.075	1.2288	-	131838628	HMDB0134950	-	-	34624.4	21103	16947.8	23264.4	15284	14144.9	16921.7	17906.7	8798.82	21805.5	17280.8	25334.5	10957.7	15780	15324.4	16650.2	21612.6	14579	17098.2	15958.7	20171.8	13662.5	21332.2	20443.8	17955.6	20413.1	21501.4	20968.5	16197.7	17935.6	-
MEDL00326	T3_positive	DL-Arginine	Amino acids and derivatives	Amino acids and derivatives	C6H14N4O2	174.112	0.6884	-	232	HMDB0251511	-	C02385	1207.28	2007.35	1067.48	338.89	497.46	699.51	611.44	1217.98	1018.29	1692.86	830.02	1026.56	1091.69	1765.27	1209.71	275.91	1840.37	1806.44	2189.34	3161.94	2377.57	950.52	3204.13	1377.38	982.83	4002.42	1386.4	1291.33	2667.01	2510.91	-
MW0092268	T3_positive	TG(a-25:0/a-25:0/a-25:0)[rac]	GL	TG	C78H152O6	1185.16	5.5896	-	131777521	HMDB0070600	-	-	3434.65	4199.8	4091.96	3226.56	6289.85	10190.8	5316.6	3458.92	2036.32	3611.84	3557.26	3140.09	1275	7924.07	4666.49	3320.79	5646.75	2941.64	4616.97	7036.13	6610.59	2305.76	4389.25	2246.52	2083.69	3261.53	4225.41	1483.26	2285.73	2608.46	-
MW0060908	T3_positive	PE-NMe2(22:5(7Z,10Z,13Z,16Z,19Z)/24:0)	GP	PE	C53H96NO8P	905.687	5.5009	-	131821681	HMDB0114574	-	-	5041.75	12266.1	19981.2	19798.1	20574.6	10352.4	20891.3	13060.1	45707.3	10153.5	12987.2	4006.2	10677.8	39918.8	18728.7	6181.55	45717	28152.2	8657.48	14478.7	25310.9	32784	27575.5	17327.8	13571.5	18655.2	9353.47	17845.3	10464	20684.9	-
MW0011271	T3_positive	[(2R,3S,4S,5R,6S)-6-[(2S,3R,4S,5R,6R)-6-[[(1S,3R,4S,4aR,8aR)-4-[(3S)-3-[(2S,3R,4R,5R,6R)-3,4-dihydroxy-6-methyl-5-[(2S,3R,4R,5R,6S)-3,4,5-trihydroxy-6-methyloxan-2-yl]oxyoxan-2-yl]oxy-3-methylpent-4-enyl]-3,4,8,8a-tetramethyl-1,2,3,4a,5,6-hexahydronaphthalen-1-yl]oxy]-4,5-dihydroxy-2-methyloxan-3-yl]oxy-3,4,5-trihydroxyoxan-2-yl]methyl acetate	Benzene and substituted derivatives	Benzene and substituted derivatives	C46H76O20	948.493	5.6791	-	10724564	-	-	-	10310.2	6925.27	18570.9	10080.6	3841.05	11505.5	8664.57	2286.29	12746.3	14808.1	15910.2	8021.15	3363.26	13556.9	5874.15	4037.69	5453.41	9091.55	8560.73	5407.99	4065.85	8899.45	7466.08	11804.2	16859	10207.9	6852.92	5017.36	10895.9	7103.91	-
MEDP1446	T3_positive	Octadecadienamide	Alcohol and amines	Amines	C18H33NO	279.256	6.0375	-	54225156	-	-	-	65039.5	68307.4	65519.6	52436.4	46417.7	45765.3	47750.8	48263.7	46143.2	75300	63014.4	55626.1	40540.7	45182.9	48011.2	40890.8	41871.1	70993.4	44209.2	42965.7	41142.2	45042.5	51995.5	46628.6	49453.7	46903.4	53348.2	49140.7	58195.9	51737.4	-
MW0021821	T3_positive	CL(8:0/10:0/17:0/18:2(9Z,11Z))	GL	CL	C62H116O17P2	1194.77	5.6791	-	131824426	HMDB0117817	-	-	1327.75	856.82	484.03	1061.2	530.18	477.78	916.02	486.28	81	118.83	98.7	167.8	515.99	3257.6	1144.52	207.49	1620.07	982.82	405.64	83.68	1310.8	1057.68	3824.2	2764.81	481.21	827.95	712.39	41.65	690.08	892.04	-
MW0136912	T3_positive	7-{[3,4-dihydroxy-6-(hydroxymethyl)-5-{[3,4,5-trihydroxy-6-(hydroxymethyl)oxan-2-yl]oxy}oxan-2-yl]oxy}-5-hydroxy-2-(4-hydroxyphenyl)-3-{[3,4,5-trihydroxy-6-(hydroxymethyl)oxan-2-yl]oxy}-4H-chromen-4-one	Others	Ketone compounds	C33H40O21	772.206	3.3408	-	131839394	HMDB0136152	-	-	15563.1	15990.8	26371.6	5222.1	4513.7	5874.8	7441.74	11457.5	6102.92	21364.3	12117.1	13826.1	9437.45	9503.83	10081.1	9123.74	7665.83	7821.25	3840.14	6701.48	9254.42	8630.93	9026.43	5079.71	8818.95	8211.67	6178.05	7734.56	2446.4	6503.52	-
MW0126409	T3_positive	Rabeprazole thioether	Heterocyclic compounds	Heterocyclic compounds	C18H21N3O2S	343.135	1.2587	-	9949996	HMDB0244427	-	-	1053.26	1391.41	1961.05	1797.83	1236.34	2709.69	13955.2	849.34	13785.8	6581.78	3905.82	3932.85	653	529.53	3480.1	12513.5	725.07	11144.5	655.06	315.12	5412.66	13582.9	4332.22	351.5	641.66	9746.18	2472.53	30063.4	21892.8	15850.5	-
MW0004656	T3_positive	4-amino-N-(4-tert-butylphenyl)benzenesulfonamide	Benzene and substituted derivatives	Benzene and substituted derivatives	C16H20N2O2S	304.125	0.6098	-	222114	-	96351	-	11528.9	11887.8	5513.02	10207.6	6907.45	13921.8	11103	12841.3	10890.7	15406	13393.1	5880.97	14905.8	15991.2	16095.5	7944.4	17705.9	17130.7	14188.8	8049.39	12769.8	10256.5	10539.3	2251.23	4009.31	6524.07	7283.46	16675.3	11237.3	13775	-
MW0140356	T3_positive	2-Amino-3-hydroxy-4-methylbenzoyl-AMP	Nucleotides and derivatives	Nucleotides and derivatives	C18H21N6O9P	496.111	5.7384	-	102515309	-	-	C21460	4393.15	1266.24	9429.18	19356.1	13142.5	12421.1	1703.13	5711.01	895.36	3136.09	17230.7	1904.94	2937.17	21241.8	6424.51	1176.9	12631.7	10263.3	1343.58	35048.2	3732.19	7892.52	36647.1	26143	3365.86	6872.27	32099.5	16835.5	2093.3	7534.26	-
MW0163023	T3_positive	trans-zeatin-O-glucoside-7-N-glucoside	Alcohol and amines	Alcohols	C22H33N5O11	543.218	2.2598	-	25245008	-	-	-	3334.98	5266.9	3991.7	2170.6	3154.51	2954.33	4697.49	3410.61	5476.21	2225.49	2690.05	2844.36	2557.49	1709.69	3104.51	2481.75	1244.18	747.35	1874.55	1094.28	626.21	2632.49	1416.72	2143	1498.66	1200.71	1936.85	2593.65	1614.42	789.05	-
MEDL00444	T3_positive	Pro-Ile	Amino acids and derivatives	Amino acids and derivatives	C11H20N2O3	228.147	1.4157	-	7079600	-	23879	-	457337	434237	473352	203013	178543	166495	305840	316069	311279	390858	408098	400500	354949	368245	333551	311155	177486	323906	334073	344621	340138	339663	352300	349504	352364	304606	298877	321259	298512	288264	-
MEDP1318	T3_positive	LPC(0:0/22:4)	Lipids	LPC	C30H55NO7P	572.372	6.2962	-	-	-	-	-	9912.33	12833.8	9975.2	14676.6	15292.6	13925	16260.8	15017	16192.7	17845.4	22695.5	8417.85	10970.6	13166.9	14274.3	7153.68	11215.8	7090.5	7983.79	9096.6	5578.6	11912.4	16000.8	13707.3	8573.39	13842.9	17678.4	8702.4	8112.77	11520.2	-
MW0141813	T3_positive	2-[hydroxy-[2-hydroxy-3-[(Z)-octadec-9-enoyl]oxypropoxy]phosphoryl]oxyethyl-trimethylazanium	GP	PC	C26H53NO7P+	522.356	7.2778	-	5280634	-	-	C03916	729348	856954	1.4427e+06	1.22281e+06	1.40537e+06	1.36923e+06	1.21064e+06	1.22959e+06	1.34394e+06	1.20366e+06	992540	714368	1.00864e+06	515672	603186	631094	815425	726865	831763	875701	841848	839734	763835	795367	472634	715941	677025	683518	859522	751694	-
MW0010545	T3_positive	8-Hydroxypinoresinol 4-glucoside	Lignans and Coumarins	Lignans	C26H32O12	536.189	5.7089	-	14756313	HMDB0033282	-	-	87206.9	200293	150969	97131.5	181790	83678.6	171160	1317.17	329066	30526.7	135222	93288.7	300546	159450	398491	10774.2	383074	45688.4	55614.3	417262	347370	293683	3524.72	79287.6	19970.1	100327	20837.5	111075	48179.5	119145	-
MW0052755	T3_positive	Ethyl(S)-3-hydroxybutyrate glucoside	Others	Lactones	C12H22O8	294.132	3.1248	-	76463850	HMDB0031693	-	-	6757.89	7411.27	6760.38	6605.29	4969.09	5718.13	7584.45	5495.76	4245.01	4492.7	3356.36	4626.95	6910.34	12138.5	4060.28	12394.1	6612.54	9210.44	14794.4	9845.18	12834.5	8689.71	4795.14	6963.35	10789.1	13811.4	11853.9	8739.62	12898.1	8140.15	-
MEDP1246	T3_positive	2,4-diacetamino-2,4,6-triphenoxy-D-mannopyranose	Others	Saccharides	C10H18N2O5	246.122	1.9068	-	163312161	-	-	C20424	5608.82	5175.01	5220.76	1536.99	2348	2623.67	5090.33	4482.06	5085	2263.62	3486.56	4030.02	3328.87	4394.67	3947.37	2171.29	3967.85	2461.23	5458.52	5489.29	5743.53	4501.85	4612.49	4623.7	5549.43	4509.17	4361.11	8603.64	8217.33	8351.13	ko00520,ko01100,ko01250
MW0162648	T3_positive	(3S,5R)-carbapenam-3-carboxylate	Organic acids	Organic acids	C7H8NO3-	154.05	0.6098	-	25243868	-	-	-	15614.9	14694.4	17557.8	10172.5	8386.48	7278.7	7347.42	8566.53	5424.69	16331.5	15161.6	13988	9429.42	15997.2	12870.1	20130.1	13081.2	11753.6	16668.9	15285.9	19870	11600.3	16113.8	10781.4	15619.9	9851.28	12398.5	15282	15229.3	14362.1	-
MW0165098	T3_positive	8-Desmethylnovobiocic acid(1-)	Benzene and substituted derivatives	Benzene and substituted derivatives	C21H18NO6-	380.113	0.6098	-	71581083	-	-	-	15552.5	15510.4	5750	9924.56	10640.9	13909.4	9222.28	10083.6	12069.6	17605.8	14122.6	7709.87	13649.3	17190	17703.9	7494.28	18359.3	17564.3	19116.2	18760.6	19072.3	13152.6	9598.13	14033.2	13204.9	15714.6	13878.4	17019.6	17142.8	14986.5	-
MW0164396	T3_positive	1-[(2-azaniumyl-4-methylpentanoyl)amino]ethenyl-hydroxyphosphinate	Others	Others	C8H17N2O4P	236.093	0.8449	-	50986143	-	-	-	6352.33	13446.5	6164.08	9523.87	7887.22	6944.99	5229.75	4299.19	8944.21	5854.6	10026.7	7493.88	4388.58	13186	6906.32	10419.2	6705.74	11971	9662.61	1561.97	3870.53	12120	11552.2	9759.33	9807.02	10842.9	12592.3	7101.44	6776.43	7191.1	-
MW0116579	T3_positive	MK-2206	Others	Ketone compounds	C25H21N5O	407.175	1.8279	-	24964624	-	-	-	21.72	92.16	7.11	3.07	16.62	10.83	8.03	29.52	51.35	18.58	9.5	35.09	21.27	36.55	26.68	115.66	161.4	133.22	1944.87	2246.57	1878	17.36	45.43	27.55	92.68	87.18	62.65	1604.65	1547.76	1458.75	-
MW0012979	T3_positive	1-Palmitoylglycerophosphocholine	GP	PC	C24H51NO7P+	496.34	7.9483	-	86555	HMDB0062541	-	C04102	51154.5	54937.4	22571	87629.9	99221.1	47943.6	78744.2	88584.8	84033.4	44672.3	55755.8	60435.3	70335.5	52489.9	43295.6	21368.5	63271	62987.7	22542.5	66255.6	38664.1	26818.5	66529.7	71838.8	47942.4	16657.9	49471.5	68077.7	54831.7	66267.2	-
ZINC95912278	T3_positive	Hymenoside F	Benzene and substituted derivatives	Benzene and substituted derivatives	C35H38O15	698.221	4.1858	-	10723381	-	-	-	8990.02	8124.11	6677.75	1241.26	324.43	230.58	3685.1	6693.84	4545.4	6631.9	5949.12	6820.46	7185.78	6977.82	4827.96	835.6	7123.88	5702.99	7556.85	4423.63	1833.72	7769.43	5431.92	7418.18	8232.74	10403.2	4293.48	8508.62	6297.63	4199.33	-
MW0144709	T3_positive	Ala-Pro-Asp	Amino acids and derivatives	Amino acids and derivatives	C12H19N3O6	301.127	0.7473	-	145453657	-	19348	-	10503.9	7792.85	6515.9	8325.16	9927.11	778.58	5322.96	9973.65	5502.1	8811.68	4624.6	1066.73	2849.93	4948.94	11473.2	9002.62	5039.47	5044.83	7330.87	6506.08	5299.42	9720.25	3788.28	2558.6	11315.8	9638.42	11670.2	6387.82	11811.3	9483.25	-
MW0141127	T3_positive	1,2-Dioleoyl-sn-glycero-3-phospho-(1'-myo-inositol-3'-phosphate)	GP	PI	C45H84O16P2	942.524	5.9376	-	138911142	HMDB0009974	-	-	16864	5800.11	10788	23347.7	5225.52	14142.5	13697.2	15582.3	27034	10885.8	11256.8	12975.6	11282.7	18972.4	40539.4	42032.8	34981.1	4420.04	18233.4	7521.12	36702.6	472.2	15925.1	20037.1	13807.7	10396	14197	16980.4	19638.1	25625	-
MW0000638	T3_positive	2-Picenecarboxylic acid	Benzene and substituted derivatives	Benzene and substituted derivatives	C28H36O5	452.256	8.791	-	23757062	-	-	-	3155.94	286.82	688.37	4309.6	6178.83	1918	10712.4	829.86	3587.03	1637.62	6101.27	2158.85	2038.52	1461.7	430.32	1389.42	6840.77	4684.02	617.59	6198.85	4860.82	8899.49	5791.36	3610.94	2709.19	2362.02	4087.38	2131.77	1568.89	1509.75	-
MEDP2121	T3_positive	Pentadecylamine	Alcohol and amines	Amines	C15H33N	227.261	5.7188	-	17386	HMDB0243828	-	-	98773.6	94112.5	80081.7	42616.8	29915.9	29210.9	115475	125881	51534.2	96573.3	82377.7	62942.6	50776.8	53742.7	42129.4	54909.2	36163.9	57134.6	94569.3	78213.2	33300.9	163285	136972	158372	194606	99966.6	188544	180535	164843	67542.3	-
MW0060924	T3_positive	PE-NMe2(22:6(4Z,7Z,10Z,13Z,16Z,19Z)/20:2(11Z,14Z))	GP	PE	C49H82NO8P	843.578	5.6791	-	131821697	HMDB0114590	-	-	10300	13753.2	23870.9	38365.5	22292.2	10697.6	42431.1	4710.75	46957.5	26205	10554.3	2556.17	37013.5	31120.3	41308.4	3638.19	15072.6	25482.5	39135.6	6988.94	35174.1	14599.2	38797.5	26708.7	3118.19	8059.44	20246.8	3826.21	13009.6	27870	-
MW0011784	T3_positive	1-(11Z-docosenoyl)-glycero-3-phosphate	GP	PA	C25H49O7P	492.322	8.7812	-	52929762	HMDB0062304	-	-	3685.28	6148.54	840.79	8346.91	4999.22	489.8	14228	11506.5	13924.1	3690.33	17207.1	2373.16	11110.3	2677.28	8712.26	5339.91	4684.63	3365.47	2145.17	15462.5	4784.94	717.42	7923.17	9339.03	4214.56	2632.59	1239.83	12877.4	7786.21	5373.74	-
MW0164545	T3_positive	Undecaprenol-diphosphate-glucose	Organic acids	Organic acids	C61H100O12P2-2	1086.67	5.5628	-	52940217	-	-	-	489.22	1871.73	698.61	909.84	2029.92	1317.53	1386.38	649.92	1708.73	1373.85	1663.65	1437.74	700.9	2414.6	438.6	540.2	3125.57	934.57	1166.3	2612.74	499.58	126.87	909.78	921.27	1081.28	810.6	525.8	574.5	985.24	828.18	-
MW0145932	T3_positive	Asn-Tyr-Gly	Amino acids and derivatives	Amino acids and derivatives	C15H20N4O6	352.138	2.7024	-	145454300	-	19009	-	246.64	421.93	121.62	58.24	119.39	322.38	351.55	238.09	198.85	1119.97	416.39	400.06	241.42	336.07	173.63	39.86	1029.94	372.64	2389.08	1126.39	939.81	371.47	426.6	320.42	495.62	1219.86	933.1	2914.45	2903.91	1294.55	-
MW0167608	T3_positive	[(2R)-2-[(5Z,8Z,11Z,14Z)-icosa-5,8,11,14-tetraenoyl]oxy-3-[(Z)-octadec-9-enoyl]oxypropyl] (Z)-docos-13-enoate	GL	TG	C63H110O6	962.83	5.4808	-	131760840	HMDB0050084	-	-	2947.1	1119.41	749.85	600.62	4647.77	2703.48	4455.35	3872.53	3301.19	1982.8	1445.2	3064.09	1739.14	13741.7	10969.7	51.15	2849.43	4340.47	6278.49	4853.25	8831.39	11179.1	3149.53	2509.25	2617.43	2294.83	1046.45	1317.28	2133.87	4604.5	-
MW0104523	T3_positive	2-amino-4-({1-[(carboxymethyl)-C-hydroxycarbonimidoyl]-2-[(1,3-dihydroxy-1-phenylpropan-2-yl)sulfanyl]ethyl}-C-hydroxycarbonimidoyl)butanoic acid	Organic acids	Organic acids	C19H27N3O8S	457.152	0.7866	-	131838914	HMDB0135310	-	-	205714	194947	196332	125126	115598	109427	165290	199988	232570	228913	230761	191038	170359	165133	140364	171327	159407	181544	89333.5	81251.2	82729.6	153189	158823	159995	121442	111163	109745	77891.5	94299.6	117946	-
MW0000037	T3_positive	(9E)-4,5,6-trihydroxy-9,13,14-trimethyl-16-(2-methylpropyl)-17-azatricyclo[9.7.0.01,15]octadeca-9,12-diene-2,18-dione	Benzene and substituted derivatives	Benzene and substituted derivatives	C24H37NO5	419.267	3.3505	-	9931899	-	-	-	657.95	1273.35	651.57	105.12	4.79	4.42	251.51	67.99	77.7	379.88	545.44	6.08	25.77	64.88	6.9	260.42	140.25	360.37	3661.26	3759.04	3289.22	162.96	18.4	75.02	5.89	47.85	52.45	178.81	181.84	390.83	-
MW0114232	T3_positive	[3-(Decanoyloxy)-2-oxopropoxy]phosphonic acid	GP	LPA	C13H25O7P	324.134	3.7327	-	53481023	HMDB0011675	-	-	7735.93	8978.53	2759.58	6264.18	5904.31	4904.73	5970.87	5670.7	6355.16	5524.33	6924.61	7563.75	6049.85	9207.95	6371.72	5937.12	5735.98	5891.53	6019.42	6324.23	8292.42	6354.24	7200.95	5995.24	5926.43	6985.46	7067.76	5929.41	5900.73	6579.93	-
Xmyn005865	T3_positive	Kaempferol-3-O-(6''-p-coumaroyl)glucosyl-(1→2)-rhamnoside	Flavonoids	Flavonols	C38H40O17	768.227	4.2057	-	-	-	-	-	6229.79	5976.75	4792.33	524.47	153.91	318.1	4251.9	1768.33	3658.75	5742.56	4519.83	4908.46	272.75	5679.87	8383.03	5558.8	2718.9	4895.26	4214.52	3576.5	6315.92	7817.22	7297.56	6101.59	2494.39	3618.55	5651.34	5132.92	2958.11	1273.02	-
MW0103909	T3_positive	NCGC00384623-01_C34H36O15_(1S,2S,4S,5R,6R,7S,9R,12R)-12-Acetoxy-6-(acetoxymethyl)-2-hydroxy-2,10,10-trimethyl-11-oxatricyclo[7.2.1.0~1,6~]dodecane-4,5,7-triyl tri(3-furoate)	Organic acids	Organic acids	C34H36O15	684.205	4.0868	-	57509501	-	-	-	134778	138820	152659	9967.19	10376.2	11291.9	119705	107258	107032	133117	112091	112465	110504	107880	107181	122575	118358	120153	115756	115736	113255	105435	105397	110058	117952	118564	113857	111462	110168	109525	-
MW0002517	T3_positive	2-[(2,2-diphenylacetyl)amino]benzoic Acid	Benzene and substituted derivatives	Benzene and substituted derivatives	C21H17NO3	331.121	0.8845	-	4044373	-	-	-	379.92	1821.21	2293.26	946.56	1613.16	650.57	2547.93	917.18	1598.06	5065.61	555.84	3176.28	4352.39	2868.82	3767.62	1640.19	1770.49	1503.63	175.64	522.9	746.25	3550.7	1291.71	829.7	730.94	5175.9	1061.71	657.88	2394.22	846.59	-
MW0155115	T3_positive	Phe-Asn-Trp	Amino acids and derivatives	Amino acids and derivatives	C24H27N5O5	465.201	4.3829	-	145457155	-	22823	-	13262.7	15507.8	19475.3	19702.7	18040.3	23465	19505.6	19810.4	19002.4	11705.5	10744	17748	29993.7	31489.9	14298.6	19156.4	15361.4	7300	18635.4	11126.2	17960.8	15610.5	12458.3	15422.3	22699.1	13832.3	13286.4	9318.22	10187.5	8774.4	-
MW0149673	T3_positive	Gln-Gln-Trp	Amino acids and derivatives	Amino acids and derivatives	C21H28N6O6	460.207	2.3384	-	145455045	-	19496	-	11003.4	10283.4	13565.7	18712	17642.3	16813.8	10023.5	12741.1	11276.8	8090.49	5812.96	9391.38	6613.64	10935.5	9999.21	7195.08	7403	4184.28	11389.5	7043.82	10947.5	10602.4	9667.89	3986.85	8033.77	9058.57	7745.35	7388.91	4802.07	9060.01	-
MW0150814	T3_positive	His-Ala-Glu-Asp-Gly	Amino acids and derivatives	Amino acids and derivatives	C20H29N7O10	527.198	3.3505	-	-	-	264510	-	10998.4	10615.4	10738.2	1540.38	813.58	1342.48	7358.53	6894.77	6237.72	8855.88	11663.5	9534.96	9675.37	8642.4	8730.67	8421.48	7210.38	9075.42	6240.37	9210.97	10013.7	8041.55	8953.09	8203.95	10815.6	15473.8	7133.62	8190.76	5888.74	8796.29	-
MW0012923	T3_positive	(R)-1-Octen-3-ol	Alcohol and amines	Alcohols	C8H16O	128.12	6.593	-	18827	HMDB0031299	-	C14272	246024	237804	237274	137603	134109	131215	85692.6	87962.1	84159.8	252203	240134	230173	335607	341219	325061	369399	370080	384582	347181	362781	336170	337386	381881	349982	310554	301084	352692	293735	293302	317271	-
MW0148631	T3_positive	D-Lombricine	Organic acids	Organic acids	C6H15N4O6P	270.073	0.8648	-	439556	-	-	C01726	5611.65	5854.4	5296.84	1615.4	826.03	2320.98	964.64	1497.59	1249.78	5158.28	7184.89	2102.42	4475.53	6378.93	9044.72	5873.27	6146.11	10495.4	4036.82	695.43	11783.2	8719.74	3912.36	8380.9	6295.49	5452.82	12130.7	11268.1	869.59	10187.8	ko00470,ko01100
MW0149861	T3_positive	Gln-Val-Ile-Asp	Amino acids and derivatives	Amino acids and derivatives	C20H35N5O8	473.249	8.7714	-	-	-	214421	-	58012.4	57607	43010.8	80534.1	92451.9	42617.9	70386.7	65896.3	66592.4	59412.3	69361.9	56848.1	74950	67347.6	51390	39082.5	54008.9	57569.4	51152.5	58367.4	63044.7	32471.2	56780.2	53114.7	47172.9	34401.6	51590.1	45078	50842.8	63956.6	-
MW0105658	T3_positive	Arg-Gly-Lys	Amino acids and derivatives	Amino acids and derivatives	C14H29N7O4	359.228	2.1224	-	145453823	-	19771	-	4891.42	8126.88	15062.7	520.55	1351.71	520.69	1405.17	6763.42	6127.57	5899.85	3858.36	7218.95	9285.43	9427.5	7737.96	5241	6645.05	6653.09	4399.68	1713.39	4493.69	5797.2	11332.3	8837.07	8606.94	8355.49	8318.56	4308.86	5101.81	2895.67	-
MEDL01052	T3_positive	Glycerophosphoric acid	GP	PA	C3H9O6P	172.014	0.6098	-	754	HMDB0252849	-	C03189	93265.1	61817.2	113352	120851	133362	134327	62552	65581	58388.2	178779	174570	147782	113619	106573	113748	95976.6	103864	118858	118549	119250	72285.4	107029	113168	111426	103214	108045	116227	127292	123727	120206	-
ZINC13373212	T3_positive	5-(7,7-Dimethyl-7H-furo[2,3-f]chromen-2-yl)-4,6-bis-(3-methyl-but-2-enyl)-benzene-1,3-diol	Benzene and substituted derivatives	Benzene and substituted derivatives	C29H32O4	444.23	2.2009	-	641711	-	-	-	51.29	171.71	15.71	3.8	38.13	59.36	76.93	137.73	27.24	236.52	148.61	29.38	122.35	52.82	60.68	200.11	255.09	267.57	2740.99	2882.25	3197.61	126.27	81.76	109.13	94.9	27.03	73.86	382.16	424.45	559.66	-
MW0144583	T3_positive	Ala-Gly-Pro-His-Lys	Amino acids and derivatives	Amino acids and derivatives	C22H36N8O6	508.276	8.8105	-	-	-	264422	-	4610.35	4481.96	2425.59	8822.9	5837.64	3071.23	6274.78	3595.03	6067.82	5996.95	7416.76	3123	3235.91	5331.59	3856.32	3649.68	3240.57	3377.24	1689.69	6411.27	4546.92	3301.29	5327.5	5786.76	4206.33	3261.68	6280.55	2270.42	5324.89	5046.38	-
MW0164058	T3_positive	N-formylmaleamate	Organic acids	Organic acids	C5H4NO4-	142.014	0.6098	-	46173390	-	-	-	1.71647e+06	1.61319e+06	1.80696e+06	1.04688e+06	858042	829175	779205	870769	833285	1.54352e+06	1.48431e+06	1.95181e+06	1.3938e+06	1.33644e+06	1.38801e+06	2.06312e+06	1.30002e+06	1.48371e+06	1.76348e+06	1.3705e+06	2.12893e+06	1.15583e+06	1.53586e+06	1.28458e+06	1.58981e+06	1.1652e+06	1.48918e+06	1.32747e+06	1.43459e+06	1.54662e+06	-
MW0108838	T3_positive	N-Methylisoleucine	Amino acids and derivatives	Amino acids and derivatives	C7H15NO2	145.11	1.3371	-	560437	-	44542	-	180.97	332.87	191.49	92.32	113.01	92.45	452.74	379.31	338.94	97.34	22.08	94.79	262.17	260.86	374.59	624.47	310.14	266.08	3670.67	2572.66	1089.15	498.75	141.11	258.64	889.17	761.6	826.46	4244.62	4201.18	4141.89	-
MW0155268	T3_positive	Phe-Lys-Gln	Amino acids and derivatives	Amino acids and derivatives	C20H31N5O5	421.233	2.417	-	145457261	-	22251	-	17159.2	21173.6	13576.1	1686.46	996.55	1390.7	8600.84	9274.01	10230	13721.7	12952.6	13229.4	12107.9	13222.3	11330.7	10402.1	9865.32	9919.12	13812.5	9247.64	4621.12	11304.7	12677.1	11583.9	10428.2	9226.81	7855.33	7808.91	9873.56	9772.41	-
MW0155363	T3_positive	Phe-Thr-Tyr-Asp	Amino acids and derivatives	Amino acids and derivatives	C26H32N4O9	544.217	2.2598	-	-	-	142261	-	10168.4	9388.17	12353.2	6481.24	4869.93	3827.62	6097.39	7902.9	9612	5451.87	9665.27	8978.52	7922.97	8805.95	5345.28	4660.32	6013.83	6013.54	8252.75	8302.52	8521.28	5688.13	8171.34	7812.43	8149.73	7013.46	6422.58	7569.69	4385.8	7072.76	-
MW0138393	T3_positive	[2-[5,7-dihydroxy-2-(4-hydroxy-3-methoxyphenyl)-4-oxochromen-6-yl]-4-[4,5-dihydroxy-6-(hydroxymethyl)-3-[3,4,5-trihydroxy-6-(hydroxymethyl)oxan-2-yl]oxyoxan-2-yl]oxy-5-hydroxy-6-(hydroxymethyl)oxan-3-yl] (E)-3-(4-hydroxy-3-methoxyphenyl)prop-2-enoate	Benzene and substituted derivatives	Benzene and substituted derivatives	C44H50O24	962.269	5.5108	-	75536025	-	-	-	2542.22	5292.85	1229.08	996.95	12707.8	6977.93	2601.46	5026.05	4808.64	3869.12	6714.97	6868.92	3871.08	5060.59	9561.22	8182.99	18704	6176.37	15953.7	8161.09	7115.95	698.04	5738.69	2704.46	7908.31	8064.83	4597.23	6808.33	5405.64	1192.98	-
MW0151004	T3_positive	His-Leu-Val-Leu-Arg	Amino acids and derivatives	Amino acids and derivatives	C29H52N10O6	636.407	4.9803	-	-	-	264657	-	3343.25	681.23	1490.01	3054.27	2234.44	291.59	1009.16	949.16	1460.48	798.99	996.87	2363.86	2168.1	2459.71	834.8	977.27	1493.24	2433.54	418.64	2439.83	1815.27	1635.22	1940.28	2423.1	3080.61	2509.94	1111.49	2018.91	1620.33	2505.96	-
MW0129290	T3_positive	{4-[2,3-Dioxo-3-(2,4,6-trihydroxy-3-methoxyphenyl)propyl]-2-hydroxy-6-methoxyphenyl}oxidanesulfonic acid	Organic acids	Organic acids	C17H16O12S	444.036	0.6098	-	131835144	HMDB0128847	-	-	77721.1	77505.5	80654.3	35867.6	49526.4	41416.6	29578.1	40989.7	34117.8	118012	102532	108278	74506.7	77616.2	85237.2	84113	88735.2	80263.3	113956	102737	121285	51443.7	63586	49433.4	66274.2	51651.6	56098.3	106152	99757.7	111750	-
MW0144552	T3_positive	Ala-Glu-Ala	Amino acids and derivatives	Amino acids and derivatives	C11H19N3O6	289.127	4.9607	-	91975869	-	22934	-	304.5	418.82	170.89	253.7	187.2	79.23	240.64	119.48	620.02	9007.13	7768.98	6453.94	5762.32	5758.51	7339.73	6606.67	7592.88	3388.25	5162.28	5070.61	5765.61	7682.67	6135.02	8316.23	9886.4	6121.62	8688.35	5334.2	7061.17	9040.14	-
MW0015804	T3_positive	annoglacin A	FA	Others	C37H68O7	624.496	7.6135	-	10461603	HMDB0033186	-	-	329485	130759	239925	457799	221055	200059	191006	227396	169609	181942	135351	380434	526830	5356.39	87089.2	90226.5	587585	341959	116638	248404	185296	313596	274610	193949	199959	235092	299218	131722	196887	199511	-
MW0148652	T3_positive	DNal-Cys-Tyr-DTrp-Lys-Val-Cys-Nal-NH2	Amino acids and derivatives	Amino acids and derivatives	C63H73N11O9S2	1191.5	5.699	-	44270222	-	-	-	661.79	7921.75	8504.19	7050.57	10017.2	4517.71	4474.5	6186.98	3852.24	4338.43	7481.4	6142.68	9796.12	3929.96	10480.8	5894.52	2612.95	5479.73	2096.96	9816.16	3580.19	7838.65	10030.2	6172.48	3230.48	11192.1	4605.15	6505.13	9644.55	4060.56	-
MW0158646	T3_positive	Tyr-Tyr-Asn	Amino acids and derivatives	Amino acids and derivatives	C22H26N4O7	458.18	0.6098	-	145458794	-	20410	-	5346.77	5659.44	8171.21	6817.72	7831.03	3863.23	5757.45	3124.9	4599.02	10209.2	10085.5	3735.68	10889.9	10214.3	6708.37	8098.68	10783.9	9525.69	11823.7	11325.7	12708.6	8233.71	4811.68	8713.19	4279.76	13122.4	7574.79	11772.7	9813.15	10715.7	-
MW0016634	T3_positive	CDP-DG(a-21:0/a-25:0)	GL	DG	C58H109N3O15P2	1149.73	5.5797	-	131822776	HMDB0116120	-	-	3008.19	6922.03	5113.73	3829.28	1612.78	3465.38	3030.32	8196.03	1092.33	1839.75	1803.01	1240.56	3677.61	2958.11	6541.7	11321.6	5943.41	5686.55	5594.99	9693.59	10063.4	2175.69	2994.52	5712.18	2822.09	1052.89	4893.94	3274.2	1349.65	4229.92	-
ZINC70451013	T3_positive	(2R,4R,5R,6S)-4-(hydroxymethyl)-6-methyloxane-2,5-diol	Alcohol and amines	Alcohols	C7H14O4	162.089	4.9999	-	5321133	-	-	-	4341.41	4106.83	1616.73	1283.11	3103.58	993.43	1589.56	3917.58	2178.17	3134.08	4564.33	2358.47	2083.38	3294.59	1437.46	2532.6	2375.03	3042.32	3318.1	2014.4	1236.04	3152.98	3379.31	3302.13	1248.65	3288	1440.76	3269.03	1650.18	857.96	-
MW0154720	T3_positive	Oleandomycin 2'-O-phosphate	Organic acids	Organic acids	C35H62NO15P	767.386	4.6212	-	440123	-	-	C03796	8408.48	2021.25	4048.37	1450.48	1632.97	2558.11	3095.74	3274.91	4390.35	6350.03	3968.8	4026.32	2474.04	3484.25	4825.45	1230.64	2981.17	5117.05	4597.59	2180.74	4142.6	3220.89	3563.63	3306.03	1587.73	6632.54	1902.14	2645.6	3094.21	3047.98	-
MW0126846	T3_positive	3-[(1R)-1-methyl-1-oxidopyrrolidin-1-ium-2-yl]pyridine	Heterocyclic compounds	Heterocyclic compounds	C10H14N2O	178.111	2.0833	-	71751018	-	-	-	723.77	2873.9	2399.38	740.92	609.2	129.31	1335.44	294.28	965.13	975.88	691.61	1711.34	1959.4	2015.53	2787.11	1008.75	1758.12	589.89	2143.24	2237.42	2682.6	824.4	529.51	2337.21	2400.16	650.72	625.48	1793.26	2247.72	3085.98	-
MW0157245	T3_positive	Strophanthidin 3-diglucosylcymarose	Steroids	Cardiac glycoside	C42H64O19	872.404	5.7044	-	441872	-	-	C08881	9930.53	25623	530.98	19948.3	8816.32	4868.68	22546.8	27018.7	2350.92	5628.28	18437.8	16596.4	12234.2	17850.9	13959.9	25475.5	1623.61	7242.31	13930.8	9245.47	11353.6	10915.9	18248.8	9119.11	3592.66	7442.64	770.35	5754.05	8287.13	2534.49	-
MW0148044	T3_positive	Cys-Met-Asp	Amino acids and derivatives	Amino acids and derivatives	C12H21N3O6S2	367.087	2.2205	-	145454826	-	22804	-	18250.4	17604	18042.1	15995.2	15328.8	14308.9	19237	18301.7	19680.8	22187.9	16124.4	17086.7	14373.2	15728.2	16809.2	13019.2	11329.9	12118.4	12405.4	13273.5	12449.1	12517.1	12850.7	13315.9	12360.3	12734	12757.5	11569.8	9758.06	10490.7	-
MW0153637	T3_positive	Met-Phe-Thr-Glu-Asp	Amino acids and derivatives	Amino acids and derivatives	C27H39N5O11S	641.237	2.4368	-	-	-	264374	-	145892	143898	185769	27186.6	27573.5	32837.9	87678.2	92463.4	96259.6	123232	129810	129127	114597	124187	115958	128218	111676	134116	122322	123360	122811	127416	119315	118601	129649	123792	154624	115911	110746	119864	-
MEDN1307	T3_positive	2-Aminobenzenesulfonic acid	Alkaloids	Alkaloids	C6H7NO3S	173.015	3.38	-	6926	HMDB0304940	-	C06333	4677.61	8866.1	4637.74	11212.4	14089.9	12755.7	5750.98	9042.29	5969.78	5088.24	9224.38	3763.67	11712.8	11835.6	9967.2	9009.19	12629.7	13443.7	16184.9	12277.7	13293	10666.1	10052	9884.91	9565.53	10590.7	10523.5	9849.76	5044.97	9198.89	-
MW0140501	T3_positive	(Ac)2-L-Lys-D-Ala	Amino acids and derivatives	Amino acids and derivatives	C13H23N3O5	301.164	2.0048	-	5462243	-	-	C02487	78.66	71.41	18.41	52.99	29.79	8.19	37.77	67.53	29.85	16.98	10	29.96	11.47	13.84	62.53	176.92	133.22	97.82	1653.7	1781.67	1297.68	141.28	92.21	28.6	60.56	28.38	87.26	2023.11	873.32	2120.42	-
MW0157597	T3_positive	Thr-Cys-Asn	Amino acids and derivatives	Amino acids and derivatives	C11H20N4O6S1	336.11	5.8374	-	145458002	-	19792	-	86.19	162.78	29.38	179.88	49.97	103.82	68.01	67.07	81.2	15464.4	12069.6	6966.66	5188.23	6724.78	3774.01	3244.97	3472.11	4719.22	2237.74	4154.63	369.8	8702.53	12026.5	11158.4	12200.3	12850.8	11111.7	8516.9	12265.6	7503.27	-
MEDP1046	T3_positive	TRIPHENYL PHOSPHATE	Others	Lactones	C18H15O4P	326.071	4.0868	-	8289	HMDB0259262	-	C14235	63974.6	71460.7	73265.6	4305.27	2689.66	3088.01	43016.7	43457.2	51306.2	63607	59712.2	59998.3	49640.7	59009.9	47553.5	49259.1	50442	61409.3	48996.9	54138.5	57458.9	54396.1	55552.8	49917.8	49382.1	47916.4	50697.8	48918.3	45223.7	56408.8	-
MW0155262	T3_positive	Phe-Leu-Val-Gly-Gly	Amino acids and derivatives	Amino acids and derivatives	C24H37N5O6	491.274	4.2254	-	-	-	264608	-	2873.25	1471.59	4647.02	3118.89	2968.98	3222.52	6496.64	6261.78	5627.38	3244.06	3942.71	3856.03	8114.05	8256.6	8781.04	7082.46	8183.08	10582.8	18342.2	18661.5	22881.3	1646.84	2665.39	4668.74	5287.88	1521.96	3775.87	9723.13	4588.04	9781.84	-
MEDP1417	T3_positive	Carnitine C10:1-OH	FA	CAR	C17H31NO5	329.22	2.2598	-	53481699	HMDB0013202	-	-	32966.8	32199.8	36467.2	22365.2	23306.3	22446.2	24405	28622.2	27066.3	36570.2	32385	32040.4	36618.7	34676.6	39568.3	31733.1	31778.8	30880.8	35170.6	33093.2	34573.5	30222.5	30939.9	29910.6	35149	37918.7	39837.9	36884.6	37249.2	37336.6	-
MW0145277	T3_positive	Arg-Asn-Ile-Val-Ala	Amino acids and derivatives	Amino acids and derivatives	C24H45N9O7	571.344	5.5009	-	-	-	264348	-	18907.2	16668.5	9342.69	72357.9	126660	74125.6	26458.1	39609.6	35537.1	21117	13314.3	7093.58	13952.5	18331.4	11797.9	15287.2	7029.88	13969.3	14917.5	9075.13	33556.7	14220.1	23199.8	13773	16803.9	3367.79	5808.12	12552.1	9798.77	10211.2	-
MEDP1421	T3_positive	Carnitine C10:2	FA	CAR	C17H17NO4	299.116	3.5172	-	-	-	-	-	8421.26	6607.7	8658.88	4171.4	4735.49	3803.31	6287.11	5737.2	5775.76	8943.44	8602.43	7971.92	7562.56	7243.1	6784.12	7176.65	7494.03	6976.54	8097.53	9303.4	8112.81	7515.19	7273.25	7174.88	6913.51	7160.89	7450.23	8788.45	8292.51	7803.5	-
MW0152326	T3_positive	Leu-Glu-Phe-Glu	Amino acids and derivatives	Amino acids and derivatives	C25H36N4O9	536.248	5.5206	-	-	-	176762	-	49011.2	8889.91	30530.3	73420.2	9673.64	8517.11	68907.9	45004.1	104907	46427.2	5819.95	34113.3	199590	29752.6	57452.8	174026	53554.5	41552.9	57469	28053.5	54059.2	23502.5	6337.07	20512.2	71216.7	44749.6	1433.93	34324.7	36170.5	44081	-
MW0002156	T3_positive	2,3-Dihydroxy-4-methoxy-4'-ethoxybenzophenone	Benzene and substituted derivatives	Benzene and substituted derivatives	C16H16O5	288.1	0.7866	-	6728940	-	43714	-	21365.1	16260.2	8524.59	13242.6	11915.9	12593.1	3012.85	16540.3	15526.2	27042	22051.5	20335.1	41561	36544.9	30022.9	61188.1	57379.8	57710.4	44486.3	43211.4	40713.6	34755.8	34402.8	28104.8	36438	40102	27956	37630.2	39783.1	48685.9	-
MW0153063	T3_positive	Lys-Lys-Leu-Phe-Tyr	Amino acids and derivatives	Amino acids and derivatives	C36H55N7O7	697.416	6.6915	-	-	-	264578	-	75953.5	93186.1	77206.3	75316.7	80801.9	92551.2	78241.2	75755	69492.5	70103.2	71284.3	75980	57044.8	54389.1	52147	48878.8	45536.2	48481.3	44131.4	32233	41836.5	50998	56708.4	49932.8	45160.8	50593.9	46615.9	36623.4	41596.1	36491.6	-
MW0157599	T3_positive	Thr-Cys-Gly	Amino acids and derivatives	Amino acids and derivatives	C9H17N3O5S1	279.089	5.9376	-	145458007	-	22539	-	7827.9	9162.06	7939.99	2782.82	1247.75	2585.65	4847.41	2678.6	2940.18	10692.6	6606.88	7764.05	1959.37	4809.89	2592.39	3322.61	3566.12	7862.62	2785.51	1990.94	1606.27	5568.4	5699.96	2598.64	5016.1	5032.26	6799.64	4661.75	6340.45	4316.33	-
MEDP1221	T3_positive	PC(O-16:0/O-1:0)	Lipids	LPC	C25H54NO6P	495.369	4.7276	-	-	-	-	-	16033.2	9337.19	14889.1	6931.67	15806.8	12564.4	15199.5	15575.1	5560.25	52.16	5238.49	6594.42	7422.81	11149.9	13924.1	10618.1	3704.82	11030.3	9178.53	4984.25	6199.3	8881.98	7465.5	7051.03	12927.5	7378.93	9277.32	11054.8	10438.3	7765.28	-
MW0157794	T3_positive	Thr-Ser-Arg-Ile-Ile	Amino acids and derivatives	Amino acids and derivatives	C25H48N8O8	588.36	5.5206	-	-	-	264923	-	38714.1	303.14	37808	54325.8	113841	110793	99882.1	248512	100341	70544.7	15255.8	51553	85264.7	180300	105845	283113	77236.5	132088	5982.63	86327	41229.1	168030	166335	123863	37737.9	8943.29	29588.2	52654.8	20874.3	58903.2	-
MW0145594	T3_positive	Arg-Gly-Tyr-Val-Tyr-Gln-Gly-Leu	Amino acids and derivatives	Amino acids and derivatives	C44H66N12O12	954.492	5.7188	-	-	-	-	-	424.88	6258.69	6414.57	3758.99	5315.22	5267.27	3777.24	3129.03	3039.19	9248.05	1866.78	2929.04	2887.65	6067.91	8772.65	1061	5898.24	2235.83	1570.63	5704.98	3369.29	3941.89	3334.96	1951.58	5017.91	3674.34	7728.77	1859.68	3193.13	3327.88	-
MW0146156	T3_positive	Asp-Ile-Ser	Amino acids and derivatives	Amino acids and derivatives	C13H23N3O7	333.154	2.2598	-	145454473	-	17353	-	242.92	134.76	183.28	76	21.94	20.11	4.07	152.53	87.93	111.52	88.94	102.22	188.75	238.23	173.02	236.4	344.48	112.76	329.44	261.54	1115.34	188.72	328.84	172	65.36	536.2	171.53	2204.44	2431.03	2744.36	-
MW0169577	T3_positive	N-PHENYL-1-NAPHTHYLAMINE	Benzene and substituted derivatives	Benzene and substituted derivatives	C16H13N	219.105	3.1639	-	7013	HMDB0255223	-	C14405	27182	26715.3	27230.8	1414.09	1240.73	1483.74	15970.4	16015.6	16844.1	22760.5	20070	20585.2	17445.5	18099.2	18424.5	21320	22228.3	22186.2	18736.4	18631.5	18847	20719.4	18444.4	18642.1	19258.9	19550.1	17350	16781.2	16992.4	17213.8	-
MW0158132	T3_positive	Trp-Gln-His	Amino acids and derivatives	Amino acids and derivatives	C22H27N7O5	469.207	4.7217	-	145458344	-	17574	-	30346.5	29082	33902.8	10545.8	13497.5	12429.2	25124.8	24413	21733	21566.7	20688	21246.4	20481.6	18551.5	16898	18260.4	17143.7	19407.2	18195.2	21347.4	19447.5	15856	14839.4	18225.3	18398.2	18022	17361.2	16243.2	19118.2	16833.4	-
ZINC95911213	T3_positive	3,3',4,4'-Tetrahydro-3alpha,3'beta,5,5',7-pentahydroxy-2beta,7'-epoxy-2alpha,2'alpha-bis(3,4-dihydroxyphenyl)-4beta,6'-bi[2H-1-benzopyran]	Alcohol and amines	Alcohols	C30H24O12	576.127	6.4547	-	10483251	-	-	-	33176.8	34101.8	41060.1	32519.4	28377.4	73868	39100.1	46756.9	29754.2	43355.8	41491.6	36747.8	33210.5	38235.9	24229	35411.8	30932	34573.2	20124.3	24729.4	17134.2	16129.5	22598.1	15085.9	21663.7	27598.5	15160.5	18000	21114.4	12095.1	-
MW0108623	T3_positive	L-Asparagine, N-[2-(acetylamino)-2-deoxy-beta-D-glucopyranosyl]-	Amino acids and derivatives	Amino acids and derivatives	C12H21N3O8	335.133	5.5994	-	91746260	HMDB0000489	-	-	264.5	302.65	35207.1	45414.1	46566.9	39448.9	25235.7	25490.2	28307	98592.4	82181	80608.9	56322.8	49985.7	52334	38470.2	38225.2	50453.7	29594.1	33227.1	34114.8	84877.1	91294.3	86643.2	99687.7	114488	104418	91408.2	82562.3	90475.6	-
MW0120152	T3_positive	4-[5-(benzylsulfanyl)-4-methyl-4H-1,2,4-triazol-3-yl]aniline	Benzene and substituted derivatives	Benzene and substituted derivatives	C16H16N4S	296.11	1.2587	-	839696	-	-	-	3345.95	4273.83	3706.34	321.12	406.47	787.65	4118.02	4096.84	3145.84	4443.28	3517.53	3292.36	2784.53	62.35	35.59	2628.73	3850.41	3495.45	2180.96	882.59	3864.94	2360.59	1363.85	562.94	1917.26	1195.78	1949.76	895.93	1005.6	3081.5	-
MW0152931	T3_positive	Lys-Cys-Val-Ala-Phe	Amino acids and derivatives	Amino acids and derivatives	C26H42N6O6S	566.289	5.6791	-	-	-	264260	-	22139.8	27610.8	12617.5	20829.7	60296	71447.8	45212.7	94523.3	44498.8	35871.2	38102.6	64963.7	7434.87	76174.6	159774	63921.3	26044.8	86541.6	56414.8	50087.8	41400.8	54644.9	36521.1	17137.2	7016.63	76140.4	6343.08	74055.2	16538.1	45662.7	-
MW0153526	T3_positive	Met-Cys-Leu	Amino acids and derivatives	Amino acids and derivatives	C14H27N3O4S2	365.144	7.1204	-	145456897	-	19913	-	9621.45	10104.7	10462.2	6020.2	8230.09	9243.31	9420.27	8713.59	9702.28	5029.49	9238.93	7577.26	9918.79	6089.94	7186.48	9577.76	8447.07	7450.62	8579.93	9088.04	8464.42	9814.9	8835.37	10550.6	8199.43	9293.38	8167.07	8597.23	9085.38	7805.95	-
MW0052399	T3_positive	NCGC00385411-01_C24H28O10_Spiro[furan-3(2H),1'(4'H)-naphthalene]-4'a,5'(5'H)-dicarboxylic acid, 6'-(acetyloxy)-5-(3-furanyl)-4,5,6',7',8',8'a-hexahydro-5'-hydroxy-2'-methyl-2-oxo-, dimethyl ester	Organic acids	Organic acids	C24H28O10	476.168	5.3201	-	23872103	-	-	-	29.35	213.15	160.48	250.89	42.65	442.73	71.44	30.67	319.51	3810.62	4592.65	4669.31	4170.6	4341.23	3681.65	1271.48	2104.05	3433.76	2460.06	3272.06	3456.06	3361.99	6366.43	5952.32	7723.58	6986.43	6636.52	6142.27	5098.8	5864.84	-
MW0144213	T3_positive	Abu-Thr-OH	Amino acids and derivatives	Amino acids and derivatives	C13H16N2O7	312.096	0.6098	-	-	-	65113	-	42518.3	20927.6	38907	8521.42	30426.4	26588	24268.5	27389.7	4049.81	44626.9	38527.1	43189	36644.7	25388.3	32739.2	42877.8	43345.1	19758.4	44956.3	51435.4	56664.6	11786.6	5104.04	29061.4	30538.3	32122.8	20867.5	49908.6	14147.6	48140.3	-
MW0141151	T3_positive	alpha-D-GlcpNAc-(1->2)-[alpha-D-Manp-(1->3)]-alpha-D-Manp-(1->2)-alpha-D-Manp-(1->2)-D-Manp	Others	Saccharides	C32H55NO26	869.301	4.1166	-	51351650	-	-	C04923	3305.69	2460.07	7249.74	489.83	461.6	798.45	3230.88	1313.79	2733.71	5330.47	3119.61	3051.34	2562.46	2212.82	3431.18	2690.38	1749.58	1711.04	3555.22	3110.59	3205.46	3104.58	4027.62	2403.39	3048.62	2790.28	2434.71	3401.5	2326.25	639.07	-
MW0132083	T3_positive	3,4,5-trihydroxy-6-{[3-hydroxy-2-(4-hydroxyphenyl)-4-oxo-7-[(3,4,5-trihydroxy-6-methyloxan-2-yl)oxy]-4H-chromen-5-yl]oxy}oxane-2-carboxylic acid	Organic acids	Organic acids	C27H28O16	608.138	3.9687	-	131832966	HMDB0126556	-	-	5658.99	2150.15	3811.34	1981.26	3213.19	5377.7	5213.93	4729.51	4261.29	1976.69	3316.22	3975.6	1606.59	1694.9	2636.06	579.53	487.7	1012.06	312.3	152.42	518.93	3333.79	2867.71	148.79	916.76	567.88	612.86	440.96	957.17	541.33	-
MW0144560	T3_positive	Ala-Glu-Glu	Amino acids and derivatives	Amino acids and derivatives	C13H21N3O8	347.133	0.8061	-	145453574	-	18077	-	84023.2	157109	175922	58901.2	75063.5	50254.1	102817	16508.1	76595.1	114487	115212	127716	141969	123203	127360	94800.4	102414	99718.9	85769.9	87296.1	83275.8	122515	69275.8	129153	102816	103257	112071	30600.3	39212.1	16981.4	-
MW0049042	T3_positive	(2-hydroxy-2-oxo-1,3,2$l^{5}-dioxaphospholan-4-yl)methyl (11Z)-octadec-11-enoate	GP	PA	C21H39O6P	418.248	8.7714	-	53477946	HMDB0007005	-	-	298.82	112.37	1216.3	162.15	101.05	439.71	771.76	303.15	270.89	1025.41	601.49	425.31	1068.47	869.29	1782.7	395.13	633.79	884.49	325.49	529.35	168.28	203.12	422.93	483.12	732.38	780.1	493.35	2015.07	1233.9	677.22	-
ZINC95911269	T3_positive	3-epi-Spathodic acid	Organic acids	Organic acids	C30H48O5	488.35	4.4622	-	10961976	-	-	-	5886.02	1953.05	7749.83	3195.49	4207.61	10053.4	8761.58	5747.6	5790.58	8087.8	1383.25	3338.99	5879.96	8092.19	6558.59	5103.49	9313.56	9417.94	6252.76	7066.88	7088.37	7451.14	7587.98	7337.78	4975.04	4966.77	7583.4	7311.06	7684.01	7496.16	-
MW0144755	T3_positive	Ala-Thr-Tyr-Lys	Amino acids and derivatives	Amino acids and derivatives	C22H35N5O7	481.254	4.1264	-	-	-	110268	-	93065.6	43717.8	78937.9	59279	102957	49280	57800.8	43499.6	73751.4	56203.2	79380.3	63920.3	53689.7	51137.2	41942.5	45554.4	47589.9	69269.4	54067.5	64341	44321.8	48776	68775.7	61625	31458.2	32840.8	70863.3	39455.9	57167.8	71979.2	-
MW0063221	T3_positive	1-beta-D-Galactosylsphingosine	Lipids	Sphingolipids	C24H47NO7	461.335	4.5216	-	91746255	HMDB0000648	-	-	174160	150809	184359	167290	160593	189948	169192	170704	167955	163175	154136	155849	145753	147861	178469	161174	150368	152355	155418	140620	139610	164031	166389	157421	156088	150754	146151	180152	157350	147846	-
MW0158566	T3_positive	Tyr-Phe-Glu	Amino acids and derivatives	Amino acids and derivatives	C23H27N3O7	457.185	0.8254	-	57396003	-	17730	-	112603	109566	145481	34310.9	29098.9	31840	85873	99167.9	93362.1	92003.1	88310.2	97557.4	94650.6	85823.3	95837.2	66717.6	72677.6	65752.1	119350	111631	109973	71564.3	84275.9	106207	87854.9	110317	102563	188673	158478	173477	-
MW0165422	T3_positive	trans-Coutarate	Others	Lactones	C13H10O8-2	294.038	0.6098	-	90657365	-	-	-	2283.83	889.84	3019.08	720.44	658.33	646.77	338.86	558.9	1448.92	2579.8	1640.21	2779.46	1155.34	983.41	1507.08	1159.67	1344.42	484.21	1779.64	1216.78	1000.41	2097.27	3071.31	1340.47	306.2	232.26	1541.63	2106.6	1786.07	911.39	-
MW0056785	T3_positive	1-tetradecanoyl-2-(9Z-hexadecenoyl)-sn-glycero-3-phosphocholine	GP	PC	C38H74NO8P	703.515	7.6135	-	24778615	HMDB0007870	-	-	14178.2	33296.9	43991.1	86342	109058	138380	160253	139845	120948	116630	86933	114242	139877	142212	137111	103350	117059	125608	69695.2	99634.1	117681	53225.1	87342.2	79855.9	87473.6	78679	101645	105539	120609	85372.4	-
MW0162259	T3_positive	(10R,13R)-17-[(2R,5R)-5,6-dimethylheptan-2-yl]-10,13-dimethyl-1,2,4,7,8,9,11,12,14,15,16,17-dodecahydrocyclopenta[a]phenanthren-3-one	Others	Ketone compounds	C28H46O	398.355	7.6135	-	25201490	-	-	-	9501.74	6690.25	8263.86	2926.09	3304.45	3208.82	3000.71	1049.27	3078.85	9028.52	7444.9	7751.57	7173.41	9358	8043.66	6219.45	5907.11	7408.88	5767.18	6315.4	6103.12	7458.6	7077.66	6740.76	4350.63	7279.2	5064.11	5897.96	4703.9	4377.54	-
MW0115874	T3_positive	(2Z)-3-(6,7-dimethoxy-2H-1,3-benzodioxol-5-yl)-2-hydroxyprop-2-enal	Benzene and substituted derivatives	Benzene and substituted derivatives	C12H12O6	252.063	0.8254	-	131834962	HMDB0128661	-	-	260.1	2658.07	3182.02	4036.71	1805.35	1842.32	1937.35	3546.82	3915.38	3802.22	4422	3995.69	4424.93	5023.18	5957.58	3054.58	584.46	464.19	542.83	1026.76	1281.82	1861.84	876.26	1664.5	857.15	4400	2069.7	386.31	2079.06	792.92	-
MW0135079	T3_positive	6-(5-{8-[1-(2,4-dihydroxyphenyl)-2-hydroxy-3-(3-hydroxyphenyl)propyl]-3,5,7-trihydroxy-3,4-dihydro-2H-1-benzopyran-2-yl}-2-hydroxyphenoxy)-3,4,5-trihydroxyoxane-2-carboxylic acid	Organic acids	Organic acids	C36H36O16	724.2	4.0868	-	131838780	HMDB0135114	-	-	13855.5	13865.8	13099.2	1790.76	818.35	461.23	12259.4	11434.2	11104.9	11077.1	10593.3	5743.52	10371.8	12788	12216.7	11526.9	2478.15	6717.67	10033.6	4416.44	9867.87	6393.97	5520.8	11566	14350.7	13762.4	11733.5	9978.87	9732.64	9371.89	-
MW0015862	T3_positive	1-O-Hexadecyl-2-arachidonoyl-sn-glycero-3-phosphocholine	Benzene and substituted derivatives	Benzene and substituted derivatives	C44H82NO7P	767.583	6.6322	-	6443139	HMDB0304650	-	-	13474.6	9790.49	11922.5	12149.2	1136.7	3863.6	4144.05	7526.03	4422.13	8484.61	8498.28	12974.2	12898.7	13525.3	18733.4	50470.7	28464	22290.9	20405.1	16953.6	21447.2	21776.2	16810.2	41369.4	13184.6	16850.1	13860.9	16730.2	18408.8	13961.8	-
MW0166837	T3_positive	(3R,4S,9R,11R)-29-(4-hydroxyphenyl)-3-methoxy-4-methylnonacosane-9,11-diol	FA	Others	C37H68O4	576.512	6.6322	-	122706458	-	-	-	130961	93045.6	135412	122517	109045	121246	124482	126042	279166	110580	67921.1	44111.7	82883.8	90045	77212.7	160518	59389.1	38846.2	45612.2	25278.2	19696.8	59145.9	47628	46677.1	34294	25436.2	126781	88406.7	21437.7	33434.2	-
MW0152924	T3_positive	Lys-Cys-Gly	Amino acids and derivatives	Amino acids and derivatives	C11H22N4O4S1	306.136	2.9285	-	145456626	-	21157	-	22.95	135.43	1254.86	451.15	674.78	471.39	728	2808.87	985.97	2789.92	2551.11	2189.22	1948.62	1767.53	1748.63	2444.71	1803.01	2439.74	13115	13239.5	14174	863.75	898.55	1034.59	2753.35	2810.93	2281.41	11301	11065.3	12093.5	-
MW0153211	T3_positive	Lys-Val-Tyr-Lys	Amino acids and derivatives	Amino acids and derivatives	C26H44N6O6	536.332	5.4808	-	-	-	174667	-	41245.2	26487.5	28639.3	60998.2	22845.4	48443.2	13131.6	25648.3	22060.2	32771.2	17549.5	39340.2	22620.4	19477.4	39195.6	28176.1	46075.3	50035.1	94572.5	80150.1	56431.7	17565.4	28313.6	19255	26126.6	10421.4	5926.54	17139.7	29136.5	21813.8	-
MW0136983	T3_positive	7-hydroxy-2-(4-hydroxy-3-methoxyphenyl)-3,5-bis({[3,4,5-trihydroxy-6-(hydroxymethyl)oxan-2-yl]oxy})-1lambdachromen-1-ylium	Flavonoids	Flavones	C28H33O16	625.177	4.4225	-	-	HMDB0125110	-	-	398493	408044	424474	238299	218209	225846	295445	290321	280129	461304	434942	428250	355789	351132	343201	268043	272545	284283	246512	237127	244343	333673	333522	333996	259581	251003	244897	216024	211853	220107	-
MW0155974	T3_positive	Pro-Pro-Gln	Amino acids and derivatives	Amino acids and derivatives	C15H24N4O5	340.175	3.3015	-	124420552	-	19185	-	4462.84	4099.49	4129.13	3756.18	4954.16	2479.53	3588.38	2730.71	1528.45	2213.73	922.2	2033.92	2976.35	3499.06	3197.19	3382.21	2751.8	2147.13	3579.28	2674.96	3143.84	837.14	2311.55	3580.02	654.47	2799.87	1684.02	2107.13	1392.99	3022.68	-
MEDN1198	T3_positive	1-O-glucosinoyl-β-D-glucose	Phenolic acids	Phenolic acids	C17H22O10	386.121	4.2451	-	5280550	-	-	C02919	2671.25	4545.4	3247.68	3780.15	1127.17	4169.05	2739.34	1476.81	1848.28	4718.24	2532.2	2547.88	2131.35	172.57	3261.54	8072.85	2876.32	414.84	4207.22	3222.81	2417.73	3769.25	2362.02	4072.66	2459.06	2484.49	4635.93	2149.26	3404.29	2044.63	-
MW0055560	T3_positive	PA(14:0/22:4(7Z,10Z,13Z,16Z))	GP	PA	C39H69O8P	696.473	8.7714	-	52928699	HMDB0114790	-	-	12120.8	10829.8	1764.5	8512.85	7102.2	6814.42	4282.66	5173.73	4934.62	5833.39	5161.25	4416.94	5093.55	6991.94	2937.66	109.56	2588.66	4642.1	5182.35	4043.81	4363.67	3935.7	3272.58	4063.33	3854.18	5259.53	4964.83	6679.18	6652.95	8332.99	-
MW0144727	T3_positive	Ala-Ser-Gln	Amino acids and derivatives	Amino acids and derivatives	C11H20N4O6	304.138	2.8694	-	15431723	-	17525	-	1233.5	3835.43	3292.45	2141.68	1308.34	1377.16	2024.14	1170.23	4013.33	3393.93	3249.24	3021.03	2988.47	2570.32	3106.63	2011.23	678.06	2018.78	2663.82	1804.31	2356.87	2831.71	3202.84	3023.22	3532.65	816.64	2123.55	1353.37	2535.83	1914.58	-
MW0147992	T3_positive	Cys-Asp-Ile	Amino acids and derivatives	Amino acids and derivatives	C13H23N3O6S1	349.131	6.0773	-	145454677	-	20369	-	20076	220.82	17661.8	11208.6	181.94	52.86	16.82	18038.6	22644	65243.3	54241.7	55012.7	29086.8	27058.1	27844.3	19803.4	20898.2	35104.8	14041.2	15303.3	13808.8	45298.7	73461.1	54892.5	73700.3	68759.1	66840.2	56974.5	52583.1	54333.3	-
MW0158594	T3_positive	Tyr-Pro-Trp	Amino acids and derivatives	Amino acids and derivatives	C25H28N4O5	464.206	4.0471	-	11754180	-	16012	-	30279.4	16856.2	5719.62	198511	185865	211380	95984.5	107598	74480.8	2267.4	1099.32	23850	33718.7	35960.3	39078.3	26677.1	23588.8	5636.49	826.05	9613.85	15972.4	31843.8	33603.7	29830.7	7286.86	6995.93	4690.35	4530.05	2587.25	3977.08	-
MW0155957	T3_positive	Pro-Phe-Glu	Amino acids and derivatives	Amino acids and derivatives	C19H25N3O6	391.174	3.1052	-	145457553	-	17486	-	2418.76	2150.59	2975.43	722.64	572.59	386.68	1696.11	565.42	582.96	2038.43	1883.44	2506.91	3047	709.91	3009	1724.37	963.65	2576.09	1754.18	2213.32	1171.1	1069.31	1399.04	1786.74	1113.92	2147.59	2383.8	1078.34	2247.8	2807.01	-
MW0144705	T3_positive	Ala-Pro-Ala-Pro-Lys	Amino acids and derivatives	Amino acids and derivatives	C22H38N6O6	482.285	5.7116	-	-	-	264888	-	2469.31	1758.33	10297.7	6234.44	2589.91	6989.53	3080.05	5167.99	5267.06	2660.61	7122.18	1749.94	1321.9	3646.36	7624.43	16091.6	7659.1	595.67	8846.14	11420.4	3990.02	451.22	12200.5	1260.94	3139.7	4116.27	4330.85	1580.33	9352.97	2604.15	-
ZINC95910427	T3_positive	3-O-beta-D-Glucopyranosyl-1-deoxy-L-erythritol	Alcohol and amines	Alcohols	C10H20O8	268.116	1.4058	-	21579144	-	-	-	38.23	69.19	167.82	77.76	98.38	17.38	68.2	49.23	57.51	123.68	78.39	112.58	108.33	365.94	430.77	241.76	231.33	146.08	505.62	715.29	431.82	581.96	297.45	199.61	175.48	299.97	379.78	2181.57	164.93	1834.98	-
MW0142986	T3_positive	3-Hydroxy-L-tyrosyl-AMP	Nucleotides and derivatives	Nucleotides and derivatives	C19H23N6O10P	526.121	5.7286	-	443217	-	-	C11462	1844.45	6491.1	10801.1	18258.5	5979.99	649.24	9871.17	33700.1	31711.7	2388.25	22034.4	28221.3	6205.49	9190.6	65642.1	35977.7	5735.84	16205.6	16581.2	22708.2	39189.8	6341.99	6498.86	1527.68	1975.99	10186.1	17047.4	59.91	1416.98	17472.2	-
MW0127639	T3_positive	({1-[6-(5,7-dihydroxy-4-oxo-3,4-dihydro-2H-1-benzopyran-2-yl)-7-hydroxy-2-methyl-2H-chromen-2-yl]-4-methylpent-3-en-1-yl}oxy)sulfonic acid	Organic acids	Organic acids	C25H26O10S	518.125	1.1401	-	131836859	HMDB0132818	-	-	110447	76158.9	74273.8	113663	96400.6	129244	129604	121847	125241	154859	104614	104063	108900	87619.1	75091.3	122787	204191	61278.9	28063.9	102041	106510	183547	107039	96943.6	87979.8	82666.3	115327	65906.4	129116	130248	-
MW0162634	T3_positive	Methyloxalo-acetate	Organic acids	Organic acids	C5H4O5-2	144.006	0.6098	-	25203854	-	-	-	2440.6	627.61	1657.04	2953.63	725.18	664.51	614.11	400.94	473.54	3108.39	1664.31	1511.35	2138.65	3253.62	1752.64	2770.31	839.61	2610.03	3417.32	4792.75	4399.33	744.99	2125.66	364.27	3083.95	730.95	1354.04	1232.77	2558.28	2822.1	-
MW0155304	T3_positive	Phe-Phe-Met	Amino acids and derivatives	Amino acids and derivatives	C23H29N3O4S1	443.188	2.1027	-	145457291	-	17583	-	14474.4	14636	14460.6	11713.1	10815.9	11093.8	14865.5	18174.5	14707.3	7760.4	7812.08	12030.3	14150.3	12869.6	13840.9	10073.9	8558.26	10007.9	3377.78	6324.39	6408.64	10487.5	7403.91	9478.45	11664.7	10068.7	9575.45	4477.71	2963.57	5324.39	-
MW0155095	T3_positive	Phe-Arg-Leu-Phe-Leu	Amino acids and derivatives	Amino acids and derivatives	C36H54N8O6	694.417	6.4942	-	-	-	264302	-	228800	246656	196924	239162	247686	223577	237477	237194	222928	221348	213845	220921	1611.11	142312	130775	102512	109770	109938	100340	88864.5	37927.9	109708	137690	139455	113611	97281.2	125258	129138	120118	119642	-
MW0149384	T3_positive	Gal1-3Gal1-4GlcSp	Others	Saccharides	C20H35N3O16	573.202	1.7102	-	-	-	3624	-	4679.38	4477.14	5182.07	375.42	247.32	466.43	2620.35	5135.97	6035.85	7231.02	4082.63	4718.42	3490.25	4752.98	4366.81	6353.18	6332.69	7215.71	5418.92	4945.36	4748.06	5412.76	4229.65	4664.5	5896.25	4737.2	3633.58	3362.25	4447.89	5214.19	-
ZINC4019422	T3_positive	(3aS,8bR)-3a-[(2R,4R,5R)-5-ethenyl-1-azabicyclo[2.2.2]octan-2-yl]-2,4-dihydro-1H-furo[2,3-b]indol-8b-ol	Alkaloids	Plumerane	C19H24N2O2	312.184	7.3172	-	11871867	-	-	-	39079.6	33275.6	36485	29172.5	31796.8	24057.4	19969.1	20292.3	37490	35149.3	30410.2	13924.4	32314.9	26480.8	33050.3	29339.2	33085.9	25959.2	29183.5	16213.9	24094.2	24825	21898.8	33829.9	32918.7	38928.1	24605.5	30804.6	32133.6	32462.9	-
MW0152277	T3_positive	Leu-Cys-His-Asp	Amino acids and derivatives	Amino acids and derivatives	C19H30N6O7S	486.19	3.4534	-	-	-	176001	-	3085.55	3484.28	3231.11	1113.89	1501.8	1150.55	2010.64	1283.26	1282.96	3319	2044	1825.15	1118.97	2761.06	1504.45	1888.74	3200.26	1111.86	2366.99	1425.04	1567.25	3081.24	1259.66	2710.85	261.95	532.94	3864.89	2731.07	1113.94	3104.66	-
MW0158280	T3_positive	Trp-Tyr-Val	Amino acids and derivatives	Amino acids and derivatives	C25H30N4O5	466.222	1.4966	-	11976190	-	22903	-	55258	56647.4	65552.7	3664.46	12059.4	4705.63	37804.7	25818.5	27205.5	48662.5	44584.5	53846.1	39725.6	28905.7	38731.7	33808.7	21110.9	33044.7	29820.2	30240.5	30710	36297.3	39347.9	42675.7	33716.1	34583.2	29531.5	26960.2	28566.3	29281.9	-
MW0159223	T3_positive	Val-Tyr-Lys-Val-Leu	Amino acids and derivatives	Amino acids and derivatives	C31H52N6O7	620.39	4.561	-	-	-	264891	-	12731.5	7295.23	11960.6	10191	10015.7	6396.88	5756.09	5849.36	9676.32	11962.7	9110.4	11311.2	10464.8	3895.89	10872.6	7709.23	7613.65	6771.77	7309.07	8865.6	9957.19	7581.4	3603.63	16920.1	11460.7	8138.98	6355.13	16712.3	15905.1	9078.12	-
MW0106365	T3_positive	4-Azaniumyl-4,5-dihydro-1,2-oxazol-3-olate	Organic acids	Organic acids	C3H6N2O2	102.043	2.0637	-	25244962	HMDB0014405	-	-	4438.25	3988.37	4424.13	2912.78	2600.61	2799.9	3625.51	4173.73	4081	4825.06	4264.03	4397.91	6138.94	6250.14	6213.79	10180.8	10660.8	10577.3	42209.9	41027.3	40102.3	6383.72	6446.34	6797.39	9959.39	8840.76	9077.17	48130.6	47934.1	49154.2	-
MW0107506	T3_positive	Isoleucylphenylalanyllysine	Amino acids and derivatives	Amino acids and derivatives	C21H34N4O4	406.258	8.7714	-	18221856	-	-	-	42784.8	44018	24519.5	10668.6	15645.2	306.15	2964.53	12325.4	17350.5	9837.51	22633.5	30196.4	35266.8	35858.7	26290.6	8868.29	12595.8	38249.3	38780.7	34755.1	47787.6	50949.3	38056.2	34016	36251.3	30355.2	15962.7	43853.1	49776.2	67310.5	-
MW0147486	T3_positive	Cimigenol	Alcohol and amines	Alcohols	C30H48O5	488.35	4.5021	-	20054872	-	-	C17538	3.86681e+06	3.56857e+06	6.49898e+06	3.01414e+06	3.08286e+06	4.86269e+06	5.15676e+06	3.98647e+06	3.27536e+06	3.53275e+06	2.90771e+06	3.44417e+06	3.07069e+06	3.13592e+06	3.61424e+06	3.39263e+06	3.25887e+06	2.79437e+06	3.15434e+06	2.95229e+06	5.29022e+06	3.07498e+06	6.51237e+06	2.81108e+06	3.26265e+06	3.56465e+06	2.66881e+06	6.97227e+06	3.2382e+06	3.05103e+06	-
[truncated: 1,005 more rows]
